# Supplementary material for: Evidence from clinical trials on high-risk medical devices in children: a scoping review
Source: Pediatr Res. 2023 Sep 28;95(3):615–24. doi: 10.1038/s41390-023-02819-4 (PMC10899114; doi:10.1038/s41390-023-02819-4)
Supplement: Supplementary file 2 — Supplementary Material_Table 1+2+4+5 [file 41390_2023_2819_MOESM2_ESM.xlsx]

## Sheet: Supplementary Table 1
Supplementary Table 1: List of medical devices of interesta
	Device trade name	Device generic name	Age group device approved forb	Date of FDA approval	Approved in the last 5 years (2017 or later): Yes/No
Clinical speciality	CARDIOLOGY
1.	Mitroflow Aortic Pericardial Heart Valve	Heart valve	Paediatric subpopulation	2007-10-23	No
2.	SJM Epic Valve and Epic Supra Valve	Replacement heart valve	Peadiatric subpopulation	2007-11-15	No
3.	Contak Renewal 3 AVT CRT-D System	Implantable pulse generator, pacemaket (non-crt)	Paediatric subpopulation	2008-03-13	No
4.	Talent Abdominal Stent Graft System	Endovascular graft	Paediatric subpopulation	2008-04-15	No
5.	Thoratec Heartmate II Left Ventricular Assist System	Ventricular (assist) bypass	Paediatric subpopulation	2008-04-21	No
6.	Stratos LV CRT-P and Stratos LV-T CRT-P	Pulse generator, implantable pacemaker	Paediatric subpopulation	2008-05-12	No
7.	Ovatio CRT System	Automatic implantable carioverter	Paediatric subpopulation	2008-05-15	No
8.	Zenith TX2 Thoracic TAA Endovascular Graft	Endovascular graft	Paediatric subpopulation	2008-05-21	No
9.	Talent Thoracic Stent Graft System	Thoracic endovascular graft	Paediatric subpopulation	2008-06-05	No
10.	Attain Starfix Lead	Permanent defibrillator electrodes	Paediatric subpopulation	2008-06-13	No
11.	Helios II Diagnostic Ablation Catheter	Cardiac ablation percutaneous catheter	18 years of age and older	2008-10-10	No
12.	Melody Transcatheter Pulmonary Valve (Model PB10) and Medtronic Ensemble Transcatheter Valve and Delivery System (NU10)	Pulmonary valve prosthesis	All paediatric age groups	2010-01-25	No
13.	Medtronic Vascular Endurant Stent Graft System	Endovascular stent graft	18 years of age and older	2010-12-16	No
14.	Elana Surgical Kit	Excimer laser-assisted non-occlusive anastomosis, bypass	13 years of age and older	2011-03-10	No
15.	Valiant Thoracic Stent Graft System	Thoracic endovascular graft	18 years of age and older	2011-04-01	No
16.	RX Acculink Carotid Stent System	Carotid stent	18 years of age and older	2011-05-06	No
17.	Berlin Heart EXCOR® Pediatric Ventricular Assist Device (V AD)	Pediatric ventricular assist device	All ages with size limitations	2011-12-16	No
18.	TAXUS Express2 Paclitaxel-Eluting Coronary Stent System (Monorail and Over-the-Wire)	Coronary drug-eluting stent	18 years of age and older	2012-02-22	No
19.	T AXUS Liberte Paclitaxel-Eluting Coronary Stent System (Monorail and Over-the-Wire)	Coronary drug-eluting stent	18 years of age and older	2012-02-22	No
20.	ION Paclitaxel-Eluting Coronary Stent System (Monorail and Over-the-Wire)	Coronary drug-eluting stent	18 years of age and older	2012-02-22	No
21.	VALIANT THORACIC STENT GRAFT WITH THE CAPTIVIA DELIVERY SYSTEM	Endovascular graft	18 years of age and older	2012-10-26	No
22.	Impella RP System	Right heart pump, catheter	Paediatric or adult patients with a body surface area ≥1.5 m2	2015-01-23	No
23.	Melody Transcatheter Pulmonary Valve, Ensemble Transcatheter Valve Delivery System	Pulmonary valve prosthesis	Paediatric or adult patients with a (circumferential) RVOT conduit that was equal to or greater than 16 mm in diameter at the time of implantation	2015-01-27	No
24.	LifeVest Wearable Defibrillator	Wearable automated external defibrillator	18 years of age and younger	2015-12-17	No
25.	Blazer Open-Irrigated Ablation Catheter	Cardiac ablation percutaneous catheter	18 years of age and older	2016-02-24	No
26.	The Edwards SAPIEN XT Transcatheter Heart Valve (THV)	Transcatheter heart valve	Paediatric and adults patients	2016-02-29	No
27.	Amplatzer PFO Occluder	Transcatheter septal occluder	18 years of age and older	2016-10-28	No
28.	samaritan® PAD Models SAM 350P, SAM 360P and SAM 450P Defibrillators	Defibrillator	Greater than 8 years of age when used with the adult Pad-Pak, Between 1 and 8 years of age when used with Paediatric-Pak	2017-01-12	Yes
29.	Melody™ Transcatheter Pulmonary Valve (TPV) and Ensemble™ Transcatheter Valve Delivery System	Pulmonary valve prosthesis	Paediatric patients	2017-02-24	Yes
30.	AED Plus Fully Automatic AED Plus	Defibrillator	2 years of age and older	2017-05-26	Yes
31.	EXCOR® Pediatric Ventricular Assist Device	Pediatric ventricular assist device	Paediatric patients	2017-06-06	Yes
32.	Lifeline/ReviveR DDU-100, Lifeline/ReviveR AUTO DDU-120, Lifeline/ReviveR VIEW DDU-2300, Lifeline/ReviveR VIEW AUTO DDU-	Defibrillator	For patients under 8 years old, or weighing less than 55lbs (25kg), use Defibtech child/ infant defibrillation pads	2018-02-01	Yes
33.	GORE CARDIOFORM Septal Occluder	Septal Occluder	18 years of age and older	2018-03-30	Yes
34.	LIFEPAK Automated External Defibrillators (AEDs)	Defibrillator	Adults and children who are 8 years old or more, or who weigh more than 25kg, may be used in children who are less than 8 years	2018-07-02	Yes
35.	Powerheart® AED G3 Pro	Defibrillator	For child or infant up to 8 years of age, or up to 55lbs (25kg) should be used with the paediatric defibrillation pads	2018-12-06	Yes
36.	Powerheart G5 Pediatric Electrodes	Automated external defibrillator, electrodes	Child or infant up to 8 years of age	2018-12-07	Yes
37.	LIFEPAK CR2 Automated External Defibrillator	Defibrillator	1 year of age and older	2018-12-21	Yes
38.	CentriMag Right Ventricular Assist System (RVAS)	Right ventricular bypass (assist) device	Paediatric patients	2020-03-20	Yes
39.	Philips HeartStart FR3 Defibrillator	Defibrillator	Adults and children over 55lbs (25kg) or greater than 8 years old. The models 861388 and 861389 are also intended for children under 55lbs (25kg) or 0-8 years old when used with the optional infant/child key	2020-05-11	Yes
40.	HeartStart FRx Defibrillator	Defibrillator	For Adults Over 55 Pounds (25 Kg). The Model 861304 is also indicated for infants and children under 55 pounds (25 Kg) or 0-8 years old when used with the optional infant/child key	2020-05-11	Yes
41.	Cardinal Health Multifunctional Defibrillation Electrode	Automated external defibrillator, electrodes	Paediatric and adult patients	2020-08-07	Yes
42.	Edwards SAPIEN 3 Transcatheter Heart Valve System with Edwards Commander Delivery System	Pulmonary valve prosthesis	Paediatric and adult Patients	2020-08-31	Yes
43.	THERMOCOOL SMARTTOUCH® SF Catheter	Catheter	18 years of age and older	2020-09-30	Yes
44.	TactiCath Contact Force Ablation Catheter, Sensor Enabled	Ablation catheter	18 years of age and older	2021-01-10	Yes
45.	Harmony™ TPV System	Pulmonary valve, delivery catheter	Paediatric and adult patients	2021-03-26	Yes
46.	Zenith Alpha Thoracic Endovascular Graft	Thoracic Endovascular Graft	16 years of age and older	2021-04-27	Yes
47.	Infant/Child Reduced Energy Defibrillation Electrodes	Automated external defibrillator, electrodes	Adults and children who are 8 years old or more, or who weigh more than 25kg, may be used in children who are less than 8 years old	2021-07-08	Yes
48.	HeartStart OnSite Defibrillator, HeartStart Home Defibrillator, HS1 SMART Pads, Adult, HS1 SMART Pads, Infant/Child	Defibrillator	Infants and children under 55lbs (25kg) or 8 years old when used with the optional infant/child SMART Pads	2021-08-10	Yes
49.	ConMed PadPro Multifunction Electrodes, ConMed PadPro Multifunction Electrode Adapters	Automated external defibrillator, electrodes	Child patients weighing at least 10kg	2021-09-26	Yes
50.	Freezor Cardiac Cryoablation Catheter, Freezor Xtra Cardiac Cryoablation Catheter	Cryoablation catheter	Paediatric patients	2022-02-18	Yes
51.	Contegra Pulmonary Valved Conduit	Pulmonary Valved Conduit	Under 18 years of age	2022-02-22	Yes
52.	samaritan 350P (SAM350P) Automated External Defibrillator	Automated external defibrillator	Paediatric patients	2022-06-23	Yes
Clinical speciality	DIABETOLOGY
53.	Freestyle Navigator: Continuous Glucose Monitor	continuous glucose monitoring, invasive glucose sensor	18 years of age and older	2008-03-12	No
54.	Prometra Programmable Infusion Pump System	infusion pump	18 years of age and older	2012-02-07	No
55.	Dexcom G4 Platinum	continuous glucose monitoring, invasive glucose sensor	18 years of age and older	2012-10-05	No
56.	Minimed 530G System	continuous glucose monitoring, invasive glucose sensor	16 years of age and older	2013-09-26	No
57.	Dexcom G4 PLATINUM (Pediatric) Continuous Glucose Monitoring System	continuous glucose monitoring, invasive glucose sensor	2 to 17 years of age	2014-02-03	No
58.	Dexcom G4 PLATINUM Continuous Glucose Monitoring System	continuous glucose monitoring, invasive glucose sensor	18 years of age and older	2014-10-21	No
59.	Animas® Vibe™ System	Insulin pump	18 years of age and older	2014-11-25	No
60.	Dexcom G4 PLATINUM (Pediatric) Continuous Glucose Monitoring System	continuous glucose monitoring, invasive glucose sensor	2 to 17 years of age	2015-05-22	No
61.	t:slim G4™ Insulin Pump with Dexcom G4® Platinum CGM	Insulin pump, continuous glucose sensor, invasive glucose sensor	12 years of age and older	2015-09-08	No
62.	MiniMed 530G Insulin Pump	Insulin pump	16 years of age and older	2015-10-02	No
63.	Paradigm REAL-Time Revel System	Invasive glucose sensor	18 years of age and older	2015-12-07	No
64.	Animas Vibe System	Insulin pump	2 years of age and older	2015-12-24	No
65.	MiniMed 630G System with SmartGuardTM	Insulin pump, continuous glucose monitor	16 years of age and older	2016-08-10	No
66.	Freestyle Libre Pro Flash Glucose Monitoring System	continuous glucose monitoring, invasive glucose sensor	18 years of age and older	2016-09-23	No
67.	MiniMed 670G System	insulin pump, automated insulin dosing	14 years of age and older	2016-09-28	No
68.	OneTouch Vibe™ Plus System	continuous subcutaneous insulin infusion	2 years of age and older	2016-12-16	No
69.	Dexcom G5 Mobile Continuous Glucose Monitoring System	continuous glucose monitoring, invasive glucose sensor	2 years of age and older	2016-12-20	No
70.	t:slim X2 Insulin Pump with Dexcom G5 Mobile CGM	automated insulin dosing, insulin pump, invasive glucose sensor	6 years of age and older	2017-08-25	Yes
71.	FreeStyle Libre Flash Glucose Monitoring System	continuous glucose monitoring, invasive glucose sensor	18 years of age and older	2017-09-27	Yes
72.	Guardian Connect system	continuous glucose monitoring, invasive glucose sensor	14 years of age and older	2018-03-08	Yes
73.	Eversense® E3 Continuous Glucose Monitoring System	continuous glucose monitoring, invasive glucose sensor	18 years of age and older	2018-06-21	Yes
74.	t:slim X2 Insulin Pump with Basal-IQ Technology	automated insulin dosing, insulin pump	Children	2018-06-21	Yes
75.	Eversense® E3 Continuous Glucose Monitoring System	continuous glucose monitoring, invasive glucose sensor	18 years of age and older	2022-02-10	Yes
Clinical speciality	ORTHOPAEDICS
76.	Ceramax Ceramic Hip System	hip prosthesis, ceramic hip	Skeletally Mature	2010-12-23	No
77.	The Tether - Vertebral Body Tethering System	vertebral body tethering	Skeletally immature patients; at least 10 years old	2020-01-13	Yes
78.	Minimally Invasive Deformity Correction (MID-C) System	deformity correction	Adolescent idiopathic scoliosis	2020-02-12	Yes
Clinical speciality	SURGERY
79.	Repel-CV® Bioresorbable Adhesion Barrier	bioresorbable film	From birth through 21 years of age	2009-03-06	No
80.	Legoo	occluder gel, internal vessel occluder	18 years of age and older	2011-09-28	No
81.	ExAblate	focused ultrasound surgery	18 years of age and older	2012-10-18	No
82.	PulseRider® Aneurysm Neck Reconstruction Device (“PulseRider”)	aneurysm neck reconstruction	18 years of age and older	2017-06-19	Yes
83.	Neuroform Atlas EZ and Microdelivery Stent System	micro stent	18 years of age and older	2018-05-10	Yes
84.	Low-Profile Visualized Intraluminal Support (LVIS) and LVIS Jr.	low profile visualized intraluminal support	18 years of age and older	2018-05-30	Yes
85.	Surpass Streamline Flow Diverterc	intracranial aneurysm flow-diverter	18 years of age and older	2018-07-13	Yes
86.	Surpass Streamline Flow Diverterc	intracranial aneurysm flow-diverter	18 years of age and older	2020-09-14	Yes
a We used the medical device list provided by Lee, S. J. et al. "Quantification of US Food and Drug Administration Premarket Approval Statements for High-Risk Medical Devices with Pediatric Age Indications". JAMA Netw Open 4, e2112562 (2021) and supplemented this list by searching FDA resources (Premarket Approvals (PMA) database (March 2020-June 2022), Annual Reports to Congress on Premarket App…
b Some devices were approved for adults only, but a peadiatric subpopulation was included in the clinical investigation studies.
c The Surpass Streamline Flow Diverter stents fall also under the domain of interventional radiology.

## Sheet: Supplementary Table 2
Supplementary Table 2: Systematic searches in two databases
Search date: 10/11/2022
Publication year: Custom year range 01/01/2017 to 06/11/2022
Ovid EMBASE
#	Query	Results from 10 Nov 2022
1	randomized controlled trial/	719.575
2	controlled clinical study/	466.471
3	random$.ti,ab.	1,800,952
4	randomization/	92.917
5	intermethod comparison/	288.944
6	placebo.ti,ab.	327.709
7	(compare or compared or comparison).ti.	516.438
8	((evaluated or evaluate or evaluating or assessed or assess) and (compare or compared or comparing or comparison)).ab.	2,552,886
9	(open adj label).ti,ab.	101.152
10	((double or single or doubly or singly) adj (blind or blinded or blindly)).ti,ab.	238.614
11	double blind procedure/	190.906
12	parallel group$1.ti,ab.	29.858
13	(crossover or cross over).ti,ab.	109.576
14	((assign$ or match or matched or allocation) adj5 (alternate or group$1 or intervention$1 or patient$1 or subject$1 or participant$1)).ti,ab.	379.472
15	(assigned or allocated).ti,ab.	447.441
16	(controlled adj7 (study or design or trial)).ti,ab.	409.479
17	(volunteer or volunteers).ti,ab.	249.615
18	human experiment/	539.257
19	trial.ti.	356.719
20	1 or 2 or 3 or 4 or 5 or 6 or 7 or 8 or 9 or 10 or 11 or 12 or 13 or 14 or 15 or 16 or 17 or 18 or 19	5,693,872
21	(random$ adj sampl$ adj7 ("cross section$" or questionnaire$1 or survey$ or database$1)).ti,ab. not (comparative study/ or controlled study/ or randomi?ed controlled.ti,ab. or randomly assigned.ti,ab.)	8.909
22	Cross-sectional study/ not (randomized controlled trial/ or controlled clinical study/ or controlled study/ or randomi?ed controlled.ti,ab. or control group$1.ti,ab.)	324.921
23	(((case adj control$) and random$) not randomi?ed controlled).ti,ab.	20.216
24	(Systematic review not (trial or study)).ti.	226.513
25	(nonrandom$ not random$).ti,ab.	17.202
26	"Random field$".ti,ab.	2.774
27	(random cluster adj3 sampl$).ti,ab.	1.47
28	(review.ab. and review.pt.) not trial.ti.	1,029,379
29	"we searched".ab. and (review.ti. or review.pt.)	44.301
30	"update review".ab.	122
31	(databases adj4 searched).ab.	54.617
32	(rat or rats or mouse or mice or swine or porcine or murine or sheep or lambs or pigs or piglets or rabbit or rabbits or cat or cats or dog or dogs or cattle or bovine or monkey or monkeys or trout or marmoset$1).ti. and animal experiment/	956.339
33	Animal experiment/ not (human experiment/ or human/)	1,961,036
34	21 or 22 or 23 or 24 or 25 or 26 or 27 or 28 or 29 or 30 or 31 or 32 or 33	3,571,099
35	20 not 34	5,025,921
36	"implantable cardioverter defibrillator*".ti,ab.	20.146
37	(("continuous glucose monitor*" or "insulin pump*" or "automated insulin dosing" or (sensor* and glucose and invasive)) and "type 1 diabetes").ti,ab.	7.272
38	("coronary artery stent*" or "eluting coronary stent*" or "eluting coronary artery stent*" or "coronary drug-eluting stent*" or "aortic pericardial heart valve*" or "left ventricular pacing lead*" or "left ventricular pacemaker electrode*" or "ventricular bypass*" or "ventricular assist system*" or "berlinheart" or "attain starfix lead" or ("aortic valve*" and (prosthesis or prostheses))).ti,ab.	12.915
39	("mobile bearing knee" or "flex mobile knee" or ((prosthesis or prostheses) and knee) or "anterior lumbar artificial disc*" or ((prosthesis or prostheses) and "intervertebral disc*")).ti,ab.	9.776
40	("wearable defibrillator*" or "automated external defibrillator*" or "defibrillator pad*" or "powerheart" or "implantable cardiac resynchronization therapy pacemaker*" or (defibrillator* and implantable) or (defibrillator* and cardiac and resynchronization)).ti,ab.	28.081
41	("thoracic stent graft*" or "vascular endurant stent*" or "valiant thoracic stent graft*" or (system* and "endovascular graft*" and "aortic aneurysm") or "taa endovascular graft*").ti,ab.	721
42	("implantable cardiac resynchronization" or (("pulse generator*" or pacemaker*) and implantable and "cardiac resynchronization")).ti,ab.	791
43	("self-expanding carotid stent*" or "carotid artery stent*" or "carotid stent system*").ti,ab.	5.716
44	("abdominal stent graft*" or (abdominal and "stent graft*")).ti,ab.	3.956
45	("prosthetic aortic valve*" or "prosthetic mitral valve" or ("aortic valve" and (prosthesis or prostheses)) or ("mitral valve" and (prosthesis or prostheses))).ti,ab.	12.167
46	("stent graft* endoprosthesis" or "stent graft* endoprostheses" or (stent* and "superficial femoral artery")).ti,ab.	1.645
47	("ablation catheter*" or "cardiac cryoablation catheter*" or "tacticath" or "thermocool smarttouch sf catheter*").ti,ab.	3.619
48	("bioresorbable film" or "repel-cv").ti,ab.	14
49	("transcatheter pulmonary valve*" or ("pulmonary valve" and (prosthesis or prostheses)) or "harmony transcatheter pulmonary valve*").ti,ab.	892
50	(("ceramic hip*" or "hip prosthesis" or "hip* prostheses") and "hip replacement").ti,ab.	658
51	("renal stent*" or (stent and artery and renal)).ti,ab.	4.693
52	(implanted and "infusion pump*").ti,ab.	289
53	("guided focused ultrasound system*" or "exablate" or ("magnetic resonance guided" and "focused ultrasound surger*")).ti,ab.	397
54	("type 1 diabetes" and ("guardian connect system*" or "minimed" or "paradigm real-time revel system" or "animas vibe" or ("glucose monitoring" and "insulin pump*") or (pump* and infusion and insulin and "glucose sensor*"))).ti,ab.	1.559
55	("ventricular support" or "right-heart pump*" or "impella rp system*").ti,ab.	978
56	("transcatheter heart valve*" or (transcatheter and "aortic valve" and (prosthesis or prostheses))).ti,ab.	5.157
57	"amplatzer pfo occluder*".ti,ab.	180
58	("continuous subcutaneous" and insulin and infusion).ti,ab.	3.442
59	(pulserider or "intracranial stent*" or (aneurysm and neck and reconstruction)).ti,ab.	1.601
60	("intracranial aneurysm" and "flow diverter*").ti,ab.	215
61	"septal occluder*".ti,ab.	1.877
62	"low profile visualized intraluminal support".ti,ab.	108
63	("micro stent*" or "microdelivery stent system*").ti,ab.	111
64	"pulmonary valved conduit*".ti,ab.	49
65	("deformity correction" or "mid-c system*").ti,ab.	3.149
66	"vertebral body tethering".ti,ab.	132
67	"defibrillation electrode*".ti,ab.	180
68	"intracranial stent*".ti,ab.	1.054
69	"thoracic endovascular graft*".ti,ab.	25
70	("closed-loop system*" and insulin).ti,ab.	786
71	("occluder gel" or (occluder and internal and vessel and temporary) or legoo).ti,ab.	27
72	("excimer laser assisted non-occlusive anastomosis" or "elana surgical kit").ti,ab.	29
73	("medical device*" or "orphan device*").ti,ab. or "orphan device*".mp.	25.702
74	36 or 37 or 38 or 39 or 40 or 41 or 42 or 43 or 44 or 45 or 46 or 47 or 48 or 49 or 50 or 51 or 52 or 53 or 54 or 55 or 56 or 57 or 58 or 59 or 60 or 61 or 62 or 63 or 64 or 65 or 66 or 67 or 68 or 69 or 70 or 71 or 72 or 73	121.112
75	child.mp. or exp child/ or children.mp. or exp adolescent/ or adolescent*.mp. or exp infant/ or infant*.mp. or preterm*.mp. or neonate*.mp. or exp newborn/ or newborn*.mp. or exp toddler/ or toddler*.mp. or paediatric.mp. or pediatric.mp. or exp pediatrics/	4,041,953
76	74 and 75	12.772
77	limit 76 to human	12.173
78	limit 77 to yr="2012 - 2022"	8.492
79	78 not (comment or letter or editorial or book).pt.	8.438
80	35 and 79	2.078
81	limit 80 to yr="2017 - 2022"	1.359
Search date: 10/11/2022
Publication year: Custom year range 01/01/2017 to 09/11/2022
Pubmed MEDLINE
1	(randomized controlled trial[pt] OR controlled clinical trial[pt] OR randomized[tiab] OR placebo [tiab] OR clinical trials as topic[mesh: noexp] OR randomly[tiab] OR trial[ti])	1,577,807
2	pediatric*[Text Word] OR paediatric*[Text Word] OR toddler*[Text Word] OR newborn*[Text Word] OR neonate*[Text Word] OR preterm*[Text Word] OR adolescent*[Text Word] OR infant*[Text Word] OR children[Text Word] OR Child[Text Word] OR Child[MeSH Terms] OR Infant[MeSH Terms] OR Adolescent[MeSH Terms]	4,580,672
3	"implantable cardioverter defibrillator*"[Title/Abstract] OR (("continuous glucose monitor*"[Title/Abstract] OR "insulin pump*"[Title/Abstract] OR "automated insulin dosing"[Title/Abstract] OR (sensor*[Title/Abstract] AND glucose[Title/Abstract] AND invasive[Title/Abstract])) AND "type 1 diabetes"[Title/Abstract]) OR ("coronary artery stent*"[Title/Abstract] OR "eluting coronary stent*"[Title/Abs…	87.964
4	2 AND 3	10.087
5	(comment[Publication Type] OR letter[Publication Type] OR editorial[Publication Type])	2.107
6	4 NOT 5	9.948
7	6 AND humans [MeSH Terms]	9.032
8	7 AND 1	894
9	8 AND 2017/01/01:2022/11/09[Date - Publication]	333

## Sheet: Supplementary Table 4
Supplementary Table 4: Clinical characteristics of the included studies
Study ID	Country; Single- vs. multicenter	Study design; Blinding	Sample size (enrolled)	Children age group; Sex (F/M/both/na)	Medical condition	Aim of the study	Device generic name	Comparator	Types of outcome
Abraham 20181	Australia Multicenter	RCT Unblinded	190	Age range, y: 8-20 Mean age, y (SD): 13.2 (2.8) overall 13.1 (2.8) IG 13.3 (2.8) CG Sex: both	T1D	To test the effectiveness and safety of a PLGM system (suspends insulin infusion when hypoglycaemia is predicted) over the long term	SAP therapy with PLGM	Compared to same device (SAPT alone, PLGM not enabled)	Effectiveness (glycaemic outcomes), safety/adverse events, quality of life, fear of hypoglycaemia, CGM satisfaction
Abraham 20192 Same study as Abraham 2018	Australia Multicenter	RCT (analysis within one study arm) Unblinded	68 analysis of IG only	Age range, y: 8-20 Mean age, y (SD): 13.0 (2.9) Sex: both	T1D	To explore the characteristics of automated insulin suspension and sensor glucose responses following PLGM-initiated pump suspension	SAP therapy with PLGM	No control group	Efficacy (sensor glucose levels), Suspend characteristics
Abraham 20213	Australia Multicenter	RCT Unblinded	172 <18y: 110 ≥18y: 25	Age range, y: 12-25 Mean age, y (SD): 15.2 (3.3) IG 15.4 (3.0) CG Sex: both	T1D	To assess if a HCL system improves glycaemic and psychosocial outcomes compared with conventional management	HCL system	Compared to standard care (CSII or MDI with or without CGM)	Efficacy (glycaemic outcomes), safety/ adverse events, psychosocial outcomes/ quality of life
Adams 20184	United States Multicenter	Before-after study Unblinded	29 14 adults 15 adolescents (52% paediatric)	Mean age, y (SD): 23 (7.7) overall 16.6 (0.9) adolescents 30.8 (4.7) adults group 1 28.5 (6.6) adults group 2 Sex: both	T1D	To examine whether psychosocial and human factors change after using the HCL system and predict glycaemic outcomes during the trial	HCL system	No control group; compared to baseline (before the intervention)	Psychosocial outcomes
Al Hayek 20175	Saudi Arabia Single center	Before-after study Unblinded	47 13-16y: 18 (38.3%) 17-19y: 29 (61.7%)	Age range, y: 13-19 Sex: both	T1D	To evaluate the effect of FreeStyle Libre FGM system on glycaemic control, hypoglycaemia, health related quality of life and fear of hypoglycaemia in children and young people	CGM	No control group; compared to baseline (before the intervention)	Efficacy (glycaemic outcomes), health-related quality of life, psychosocial outcomes
Al Hayek 2019a6	Saudi Arabia Single center	Before-after study Unblinded	47 17-19y: 30 (63.8%) 20-21y: 17 (36.2%)	Age range, y: 17-21 Sex: both	T1D	To evaluate different experience of Freestyle Libre and finger pricks on clinical characteristics and glucose monitoring satisfaction using insulin pump	CGM	No control group; compared to baseline finger pricks (before the intervention)	Efficacy (glycaemic outcomes), treatment satisfaction
Al Hayek 2019b7	Saudi Arabia Single center	Before-after study Unblinded	33	Age range, y: 14-21 Mean age, y (SD): 15.9 (1.7) Median age, y: 16.0 Sex: both	T1D	To assess treatment satisfaction and well-being attained when using FreeStyle Libre FGM system with insulin pump or MDI	CGM	No control group; compared to baseline (before the intervention)	Treatment satisfaction, quality of life
Al-Musa 20188	Saudi Arabia Single center	Quasi experimental controlled trial Unblinded	60 ≤10y: 16 (53.4%) IG 18 (60.0%) CG 11-19y: 7 (23.3%) IG 7 (23.9%) CG ≥20y: 7 (23.3%) IG 1 (3.3%) CG	Mean age, y (SD): 11.6 (6.1) 12.8 (7.8) IG 10.9 (3.4) CG Sex: both	T1D	To analyze the improvement in glycaemic control and effectiveness in preventing hypoglycaemia with the use of real-time CGM compared to SMBG	Real-time CGM	Compared to standard care (SMBG)	Effectiveness (glycaemic outcomes), safety, barriers for the use of CGM
Anderson 20199	United States, Netherlands, France, Italy Multicenter	Before-after study Unblinded	43	Age range, y: 15-72 Median age, y (IQR): 33 (20, 49) Sex: both	T1D	To demonstrate and evaluate the operation of the inControl artificial pancreas using different CGMs and pump modalities without changes to the user interface, user experience, and underlying controller	Mobile artificial pancreas device system (CLC system)	Comparison of two different CGMs and two different insulin pumps	Interoperability, efficacy (glycaemic control), system usability, adverse events
Aronson 201910	Canada Single center	Single arm trial (with reference device) Unblinded	36 30 adolescents 6 adults (83% paediatric)	Age range, y: 12-17 adolescents Mean age, y (SD): 16.9 (9.2) overall 13.9 (1.4) adolescents 32.0 (15.9) adults Sex: both	T1D	To investigate the performance of the Eversense XL implantable CGM system through 180 days in a primarily adolescent population	Implantable CGM	No control group; Compared to the reference device (within one subject)	Performance, effectiveness (glycaemic outcomes), safety
Aydin Sahin 201711	Country not reported Number of centers unclear	Non-randomized controlled trial Unblinded	44	Age range, y: 2-17 overall 2.5-13 ASO 3.5-17 CSO 2-12 OSO Mean age, y (SD): 7.08 (3.5) overall 7.02 (3.3) ASO 8.08 (4.5) CSO 6.20 (2.4) OSO Sex: both	ASD	To prospectively investigate the neoendothelialization of transcatheter secundum ASD closure in children receiving one of three different occluders (Amplatzer, Lifetech CeraFlex, Occlutech Figulla Flex II septal occluder)	ASD occluder	Comparison of three different ASD occluders	Efficacy (in vivo neoendothelialization, wound healing)
Baird 202212	United States Multicenter	Single-arm, before-after study No information on blinding	17	Age range, y: 6-17 Mean, y (SD): 11.5 (3.7) Median age, y: 12 Sex: both	RVOT dys-functionality	To evaluate the safety and performance of an investigational novel expanded polytetrafluoroethylene-based valved conduit	Novel expanded polytetrafluoroethylene-based valved conduit	No control group; compared to baseline	Safety/adverse events, performance
Barnard 201713	United Kingdom, Germany, Austria Multicenter	Randomized, crossover trial Unblinded	58 26 children 32 adults (45% paediatric)	Age range, y: 6.6-18.8 children Mean age, y (SD): 12.0 children 38.6 (9.6) adults Sex: both	T1D	To explore psychosocial experiences of closed loop technology for adults, children, and adolescents with type 1 diabetes and their parents	CLC system	Compared to other device (SAP therapy (open loop))	Quality of life
Battelino 201714	Slovenia, Israel Multicenter	RCT Unblinded	100	Age range, y: 8-18 Mean age, y (SD): 12.8 (2.52) IG 13.1 (2.71) CG Median age y: 12.0 IG 13.0 CG Sex: both	T1D	To investigate whether PLGM of the MiniMed 640G system significantly reduces the rate of hypoglycaemia compared with SAP	Insulin pump with PLGM	Compared to same device (SAP (PLGM off))	Efficacy (glycaemic outcomes), safety/ adverse events
Beardsall 202015	United Kingdom Single center	RCT Unblinded	21	Mean gestational age at birth, week (SD): 27.0 (2.4) IG 27.5 (2.8) CG Sex: both	Glucose control in extremely preterm infants	To evaluate the feasibility of CLC insulin delivery, based on subcutaneous CGM for glucose control in preterm infants, compared with CGM with insulin therapy guided by a paper algorithm	CLC system	Compared to other device (CGM alone supported by paper algorithm)	Efficacy (glucose control), safety/adverse events
Beato-Vibora 202116	Country not reported Number of centers unclear	Before-after study Unblinded	52 5 under 21y (10% paediatric)	Age range, y: 15-65 Mean age, y (SD): 43 (12) Sex: both	T1D	To evaluate the efficacy of the AHCL system Medtronic MiniMed 780G in users of SAP-PLGS in real-life clinical practice	AHCL system	No control group; compared to baseline	Efficacy (glycaemic control)
Bergenstal 202117	United States, Germany, Israel, Slovenia Multicenter	Randomized crossover trial Unblinded	113 14-20y: 73 21-29y: 40 (65% paediatric)	Age range, y: 14-29 Mean age, y (SD): 19 (4) overall 17 (2) 14-20y 24 (3) 21-29y Sex: both	T1D	To compare outcomes using a commercially available HCL system versus a new investigational system, the Medtronic AHCL system, in children and adolescents	AHCL system consisting of insulin pump and sensor	Compared to same device (MiniMed 670G HCL system (only software differed))	Efficacy (glucose control), safety/adverse events, quality of life
Bergersen 201718	United States, Canada Multicenter	Nonrandomized before-after study Unblinded	21 10-19y: 9 (43%) 20-29y: 2 (10%) +30y: 10 (48%)	Mean age, y (SD): 28 (14) Sex: both	Congenital heart defects (tetralogy of Fallot)	To assess procedural feasibility, safety, and valve performance of a self-expanding transcatheter pulmonary valve to confirm assumptions on device loading conditions	Transcatheter pulmonary valve	No control group; compared to pre-implant data	Feasibility, performance, safety
Bhattacharjya 201919	India Single center	Quasi-exerimental/ non-randomized trial Unblinded	450 (47% under 18y)	Mean age, y (SD): 22.36 (18.69) ASO 23.89 (17.98) CSO 22.73 (18.91) FSO Sex: both	ASD	To study safety and outcomes of Amplatzer (ASO), Cera (CSO) and Figulla (FSO) septal occluders with a head-to-head comparison	ASD occluder	Comparison of 3 different devices	Efficacy (procedural success), safety
Biester 201720	Germany Multicenter	Non-randomized before-after study Unblinded	24	Age range, y: 3-17 Mean age, y (SD): 11.7 (5.1) Sex: both	T1D	To test the SmartGuard algorithm to examine whether the rate and intensity of hypoglycaemia can be lowered using SAP with SmartGuard technology	PLGS algorithm	Compared to same device (SAP therapy without SmartGuard)	Effectiveness (hypoglycaemic episodes/ intensity)
Biester 201921	Country not reported Multicenter	Randomized controlled crossover study Unblinded	48 (71% adolescents)	Median age, y (IQR): 16.1 (13.2-18.5) Sex: both	T1D	To evaluate the MD-logic CLC system for day and night use compared to SAP therapy	CLC system	Compared to other device (SAP therapy)	Efficacy (glycaemic outcomes), safety/ adverse events
Bisio 202122	United States Single center	Non-randomized controlled cross-over trial Unblinded	16	Age range, y: 7–10 Mean age, y (SD): 9.1 (0.9) Sex: both	T1D	To assess sleep, psychobehavioral and glycaemic outcomes of AID compared to SAP therapy	AID system	Compared to other device (SAP therapy)	Efficacy (glycaemic outcomes), patient-reported outcomes
Blair 201923	England, Wales Multicenter	RCT Unblinded	294 7m to <5y: 65 (22.2%) overall 33 (22.9%) CSII 32 (21.5%) MDI 5 to <12y: 147 (50.2%) overall 71 (49.3%) CSII 76 (51%) MDI 12-15y: 81 (27.6%) overall 40 (27.8%) CSII 41 (27.5%) MDI	Median age, y (IQR): 9.8 (5.7-12.3) overall 9.9 (5.7-12.2) CSII 9.4 (5.8-12.5) MDI Sex: both	T1D	To compare the efficacy, safety and cost utility of CSII vs. MDI during the first year after T1D diagnosis	CSII	Compared to other device (MDI)	Efficacy (glycaemic outcomes), safety/ adverse events, cost evaluation
Boucher 202024	New Zealand Multicenter	RCT Unblinded	64	Age range, y: 3-20 Mean age, y (SD): 16.6 (2.1) overall 16.5 (1.9) IG 16.7 (2.2) CG Sex: both	T1D	To investigate if intermittently scanned CGM improves glycaemic control compared with capillary SMBG	Intermittently scanned CGM	Compared to standard care (SMBG)	Efficacy (glycaemic outcomes)
Breton 202025	United States Multicenter	RCT Unblinded	101 6 to <10y: 21 (27%) IG 8 (35%) CG 10 to <14y: 57 (73%) IG 15 (65%) CG	Age range, y: 6-13 overall 6.48-13.99 IG 6.63-13.98 CG Mean age, y (SD): 11.3 (2.0) IG 10.8 (2.4) CG Sex: both	T1D	To compare the efficacy and safety of a CLC system of insulin delivery with a SAP therapy regarding glycaemic outcomes	CLC system	Compared to other device (SAP therapy)	Efficacy (glycaemic outcomes), safety/ adverse events
Brown 201926	United States Multicenter	RCT Unblinded	168 (29% <18y) ≥18y: 81 (72%) IG 39 (70%) CG <18y: 31 (28%) IG 17 (30%) CG	Age range, y: 14-71 Mean age, y (SD): 33 (16) IG 33 (17) CG Sex: both	T1D	To assess the efficacy and safety of a CLC system (Control-IQ, Tandem Diabetes Care) compared with a SAP therapy regarding glycaemic outcomes	CLC system	Compared to other device (SAP therapy)	Efficacy (glycaemic outcomes), safety/ adverse events
Brown 202027	United States Multicenter	RCT (extension study – participants from one study arm randomized again) Unblinded	109	Age range, y: 14-72 Mean age, y (SD): 34 (17) IG 32 (14) CG Sex: both	T1D	To compare glycaemic outcomes of a Control-IQ system with a PLGS system	CLC system	Compared to other device (PLGS system (Basal-IQ; Tandem Diabetes Care))	Efficacy (glucose outcomes), safety/ adverse events
Burckhardt 201828	Australia Single center	Randomized crossover trial Unblinded	49 children 49 parents <10y: 21 (including 3 <6y)	Age range, y: 8-12 Mean age, y (SD): 9.5 (1.9) Sex: both	T1D	To explore the effects of CGM with remote monitoring on psychosocial outcomes in parents of children with T1D	CGM	Compared to standard care (conventional BGM)	Parental psychosocial outcomes, parental health-related quality of life, family functioning, parental sleep quality
Burckhardt 201929 2nd phase of Burckhardt 2018	Australia Single center	Randomized crossover trial (2nd phase: interviews, qualitative) Unblinded	20 parents (10 children on insulin pump therapy)	Age range, children, y: 5-11.7 Mean age, parents, y (SD): 39.3 (5.0) Mean age, children, y (SD): 9.0 (1.8) Sex: both	T1D	To explore parents’ everyday experiences of using CGM with remote monitoring in young children with T1D	CGM	Compared to other device (standard insulin therapy without CGM)	Parental experiences, quality of life
Burnside 202230	New Zealand Multicenter	RCT Unblinded	100 48 children 49 adults (49.5% paediatric)	Age range, y: 7-15 children 16-70 adults Median age, children, y (IQR): 13.0 (9.0–15.0) overall 14.0 (11.0–15.0) IG 11.0 (9.0–14.5) CG Median age adults, y (IQR): 40.0 (29.0–45.0) overall 40.0 (33.0–43.5) IG 38.0 (23.2–45.8) CG Sex: both	T1D	To evaluate the efficacy and safety of an open-source AID system compared with SAP therapy in children and adults with T1D	Open-source AID system	Compared to other device (SAP therapy)	Efficacy (glycaemic outcomes), safety/ adverse events, system performance
Carlson 202231	United States Multicenter	Single-arm, before-after study Unblinded	180 39 adolescents 118 adults (25% paediatric)	Age range, y (SD): 14-21 adolescents 22-75 adults Mean age, y (SD): 38.3 (17.6) overall 16.2 (2.1) adolescents 45.6 (14.0) adults Sex: both	T1D	To assess safety and effectiveness of an AHCL system with automated basal (Auto Basal) and automated bolus correction (Auto Correction) in adolescents and adults with T1D	AHCL system	No control group; compared to run-in data	Effectiveness (glycaemic control), system usability, safety
Choi 202232	South Korea Multicenter	RCT Unblinded	136	Inclusion criteria: >15y Mean age, y (SD): 51.2 (16.7) overall 50.5 (16.3) IG 51.9 (17.2) CG Sex: both	Paroxysmal supra-ventricular tachycardia	To evaluate the mapping performance and efficacy of mini-electrodes catheters in radiofrequency ablation of paroxysmal supraventricular tachycardias	Ablation catheter with mini-electrodes	Compared to standard care (ablation using conventional catheters (Blazer II HTD, Boston Scientific)	Efficacy (radiofrequency attempt number, cumulative ablation time), performance
Cobry 202133 Same study as Breton 2020	United States Multicenter	RCT Unblinded	101	Age range, y: 6.48-13.99 Mean age, y (SD): 11.2 (2.1) Sex: both	T1D	To describe the experience of children with T1D and their parents, who used the Tandem Control-IQ system compared with a control (SAP) group in a 16-week RCT with extension up to 28 weeks, specifically related to diabetes device expectations, ease of use, impact on sleep, and fear of hypoglycaemia, and quality of life	CLC system	Compared to other device (SAP therapy)	Health-related quality of life, patient-reported outcomes
Collyns 202134	New Zealand Multicenter	Randomized, crossover trial Unblinded	60 (55% paediatric) 7-13y: 19 14-80y: 40	Age range, y: 7-65 Mean age, y: 23.5 Sex: both	T1D	To study the MiniMed AHCL system, which includes an algorithm with individualized basal target set points, automated correction bolus function, and improved Auto Mode stability with PLGM	AHCL system	Compared to other device (SAP therapy with PLGM)	Performance, safety, user experience, efficacy (glycaemic outcomes)
De Bock 201835	Australia Single center	RCT Unblinded	12	Age range, y: 13-17 Mean age, y: 15 Sex: both	T1D	To explore the performance of an iteration of the Medtronic HCL algorithm in a camp setting with adolescents with T1D	HCL system	Compared to other device (Medtronic standard HCL algorithm)	Performance, user satisfaction/ usability, efficacy (glycaemic outcomes)
DeBoer 201736	United States Multicenter	Randomized, crossover trial Unblinded	12	Age range, y: 5-8 Median age, y (IQR): 7 (6.75, 7.25) Sex: both	T1D	To evaluate the safety and performance of an artificial pancreas system among young children with T1D	Artificial pancreas system	Compared to standard care (insulin pump with CGM)	Performance, safety
Deja 201837	Poland Single center	Single-arm study (with reference device) Unblinded	75	Age range, y: 6.2-16.5 Mean age, y (SD): 13.4 (4.6) Sex: both	T1D	To evaluate the usefulness of Flash FreeStyle Libre in glycaemic control in children during a summer camp on the basis of questionnaires filled by participants and assessment of usefulness of the system by medical staff, based on a comparative analysis of the value of glycaemia measured by sensor/glucometer	FGM	No control group; compared to traditional measurements of glucose values measured with Contour Link glucometers	Performance, usability, satisfaction
Delaney 201838	United States Multicenter	Uncontrolled, single-arm clinical trial Unblinded	120 50 pivotal trial (PT) 70 continued access (CA) <10y: 5 (4%) PT 7 (10%) CA 10-13y: 11 (17%) PT 19 (27%) CA 14-17y: 12 (29%) PT 14 (20%) CA 18-29y: 18 (28%) PT 19 (27%) CA >30y: 4 (4%) PT 11 (16%) CA	Mean age, y (range): 17 (6-44) pivotal trial 16 (7-49) continued access Sex: both	Right ventricular conduit injury	To evaluate the safety and efficacy of the NuMED Covered CP Stent for treatment of conduit injury occurring during transcatheter pulmonary valve replacement	Covered stent	No control group	Efficacy (clinical and echocardiographic outcomes), safety/ adverse events
Deshpande 202239	United States Number of centers unclear	Single-arm, before-after trial Unblinded	20 8 adolescents (12-18y) 7 school-aged children (8-12y) 5 young children (2-8y)	Mean age, y (SD): 11.3 (3.6) overall 15 (1.7) adolescents 10.2 (1.0) school-aged children 6.9 (1.0) young children Sex: both	T1D	To evaluate a smartphone- based AID system utilizing the interoperable artificial pancreas system (iAPS) platform and zone model predictive control algorithm	Smartphone-based AID system	No control group; Compared to baseline (SAP therapy used before study)	Feasibility, safety
Ekhlaspour 201940	United States Multicenter	RCT Unblinded	54 24 adolescents 24 school-aged children	Age range, y: 7-17 overall 13-18 adolescents 6-12 school-aged children Mean age, y (SD): 12.3 (3.2) Sex: both	T1D	To show the superiority of CLC system using the t:slim X2 with Control-IQ Technology, and assess usability in a supervised setting in a controlled environment compared to current state-of-the-art SAP therapy for the treatment of T1D in adolescents and school-aged children	Artificial pancreas system	Compared to other device (remote monitored SAP)	Performance, user usability, efficacy (glycaemic outcomes)
Elbalshy 202241	New Zealand Multicenter	Randomized crossover trial Unblinded	55 children and parents	Age range, y: 3-13 Mean age, y (SD): 9.1 (2.8) Median age, y: 9.5 Sex: both	T1D	To investigate the effectiveness of an intermittently scanned CGM system converted to do-it-yourself real-time CGM in comparison to standard intermittently scanned CGM alone on psychological and glycaemic outcomes	Do-it-yourself real-time CGM	Compared to other device (intermittently scanned CGM (FreeStyle Libre (Abbott Diabetes Care Ltd., Witney, UK))	Effectiveness (glycaemic outcomes), treatment satisfaction, user experience, psychosocial measures, safety/ adverse events
Elbarbary 202242	Egypt Single center	RCT Unblinded	59	Mean age, y (SD): 15.2 (3.4) total 15.8 (4.7) IG 16.5 (3.8) CG Sex: both	T1D	To assess safety, effectiveness and optimization of AHCL system on glycaemic metrics and the level of hypoglycaemia in T1D patients who wished to fast Ramadan	AHCL system with adjusted settings	Compared to other device (same settings as before Ramadan)	Efficacy (glycaemic outcomes), safety, performance
Forlenza 2018a43	United States Multicenter	RCT Double-blind	28	Age range, y: 6-14 Sex: both	T1D	To evaluate the feasibility, safety, and efficacy of a PHHM system vs. PLGS alone in optimizing overnight glucose control in children	CLC system with PHHM algorithm	Compared to same device (PLGS alone)	Efficacy (glycaemic outcomes), safety, feasibility
Forlenza 2018b44	United States Multicenter	Randomized crossover trial No information on blinding	103 <18y: 60 (58%) 6 to <12y: 16 (16%) 12 to <18y: 44 (43%) >18y: 43 (42%)	Age range, y: 6-72 Mean age, y (SD): 24 (17) Sex: both	T1D	To evaluate the efficacy and safety of a Tandem Diabetes Care t:slim X2 pump with Basal-IQ integrated with a DexcomG5 sensor and a PLGS algorithm compared with SAP therapy	PLGS system	Compared to other device (SAP therapy)	Efficacy (glycaemic outcomes), safety
Forlenza 2019a45	United States, Israel Multicenter	Single-arm, before-afterstudy No information on blinding	105	Age range, y: 7-13 Mean age, y (SD): 10.8 (1.8) Median age, y: 11 Sex: both	T1D	To evaluate the safety and performance of in-home use of the MiniMed-670G system with SmartGuard-technology in children with T1D	AID/ closed loop system	No control group; Compared to run-in phase	Performance, effectiveness (glycaemic outcomes), safety
Forlenza 2019b46	United States Multicenter	RCT No information on blinding	24	Age range, y: 6-12 Mean age, y (SD): 9.6 (1.9) overall 10.0 (2.1) IG 9.2 (1.5) CG Sex: both	T1D	To test the Control-IQ system (closed-loop algorithm on-boarded to a Tandem t:slim X2 insulin pump) for superiority against SAP therapy in children 6-12y old during 3 days of home use	HCL system	Compared to other device (SAP therapy)	Efficacy (glycaemic control), usability
Forlenza 202247	United States Multicenter	Non-randomized single-arm trial (before-after) Open-label	46	Mean age, y (SD): 4.6 (1.4) Sex: both	T1D	To evaluate glycaemic outcomes during clinical MiniMed 670G system use in children aged 2-6y with T1D	Artificial pancreas system	No control group; Compared to run-in phase	Efficacy/effectiveness (glycaemic outcomes), safety/adverse events
Fox 201748	United States Single center	Non-randomized, single-arm trial (with reference device) Participants and family blinded to YSI results	10	Age range, y: 15.2-17.8 Mean age, y (SD): 16.3 (0.3) Sex: both	T1D	To investigate whether using real-time sensor glucose data for treatment decisions would be safe in children and adolescents	Real-time CGM	No control group; Compared to the reference device (within one subject) - Fingerstick glucose monitoring)	Safety, performance
Garcia-Tirado 202149	United States Single center	Randomized crossover clinical trial No information on blinding	21	Age range, y: 13-20 Mean age, y (SD): 15.6 (1.7) Sex: both	T1D	To assess the safety and efficacy of a novel fully automated CLC system (RocketAP) and compare the glycaemic performance with the legacy HCL system	AHCL system	Compared to other device (Legacy HCL system (Unified Safety System Virginia [USS]-Virginia))	Efficacy (glycaemic outcomes), safety/ adverse events
Gillespie 202050	United States Multicenter	Single-arm study (with historical control) Unblinded	400 (89% paediatric)	Age range, y: 1.3-79.6 Mean age, y (SD): 12.5 (14.3) Median age, y: 6.9 Subgroup analysis of clinical success in age groups: Infant (<2y): 6 (1.6%) Child (2-11y): 242 (65.8%) Adolescent (12-20y): 78 (21.2%) Adult (+21y): 42 (11.4%) Sex: both	Secundum ASDs	To evaluate safety and efficacy of the GORE CARDIOFORM Septal Occluder for percutaneous transcatheter closure of ostium secundum ASDs	Trans-catheter ASD occluder	Compared to historical clinical success using the continued access and post approval subjects from the GORE HELEX Septal Occluder (WL Gore & Associates, Flagstaff, AZ)	Efficacy (technical/ closure success), safety/adverse events, noninferiority
Gomez 201851	Colombia Single center	Before-after study No blinding	55	Mean age, y (IQR): 37.9 (6–79) Sex: both	T1D	To describe the use of SAP therapy with PLGM in terms of efficacy and reduction of hypoglycaemia in patients diagnosed with T1D previously treated with SAP therapy-LGS	Insulin pump with PLGM function	No control group; Compared to other system used before study (SAP therapy-LGS system)	Efficacy (glycaemic outcomes), safety
Gu 201752	China Multicenter	RCT Blinded CGM	118	Inclusion criteria: 18-65y Mean age, y (SD): 51 (10.2) IG 49 (9.6) CG Sex: both	T2D	To compare the efficacy and safety of SAP therapy with MDI in regards to time required to reach predefined glycaemic targets	SAP therapy	Compared to other device (MDI with blinded CGM)	Efficacy (glycaemic targets), safety
Guilmin-Crepon 201953	France Multicenter	RCT Unblinded	151 46% adolescents (13-17y) 19% young children (2-7y)	Age range, y: 2-17 Mean age, y (SD): 11.9 (3.8) CG 11.8 (3.6) intensive group 11.4 (4.0) discontinuous group Sex: both	T1D	To compare the efficacy of three strategies for real-time CGM over 12 months in children/adolescents with T1D	Real-time CGM including a LGS-threshold with a MiniLink transmitter	Compared to other strategy (return to self-monitoring of blood glucose, discontinuous use of CGM)	Efficacy (glycaemic outcomes), feasibility, safety, quality of life
Heller 201754	United Kingdom Multicenter	Cluster RCT No blinding	317	Age range, y: 18-77 Mean age, y (SD): 40.7 (13.4) Median age, y (IQR): 40.8 (28.0-49.4) Sex: both	T1D	To compare insulin pump therapy with MDI during flexible intensive insulin therapy in regards to clinical effectiveness and cost effectiveness	Insulin pump	Compared to other device (MDI)	Effectiveness (glycaemic outcomes), cost-effectiveness, safety, quality of life
Jones 202255	United States Multicenter	Uncontrolled, single arm trial Unblinded	62 (at 10-y follow-up) (60% paediatric) <21y: 90 >21y: 59 *based on original 149 participants	Median age, y (IQR): 19 (15-26) Sex: both	RVOT conduit or bioprosthetic pulmonary valve dysfunction	To provide long-term outcomes after Melody transcatheter pulmonary valve replacement in the US, Investigational Device Exemption trial	Trans-catheter pulmonary valve	No control	10-y follow-up: Patient outcomes, adverse events, valve performance
Kariyawasam 202256	France, Belgium Multicenter	Randomized controlled cross over, non-inferiority trial No blinding	21	Age range, y: 6-12 Median age, y (IQR): 8.5 (7.0-10.0) closed loop then open loop 8.0 (6.0-9.0) open loop then closed loop Sex: both	T1D	To evaluate the safety and efficiency of the Diabeloop DBL4K HCL system in prepubescent children	HCL system	Compared to other device (SAP therapy)	Efficacy (glycaemic outcomes), safety, technical performance, patient-related outcomes
Kenny 201857	United States Multicenter	Single-arm clinical trial; before-after study (for some outcomes) No randomization No blinding	81 26 (32.9% paediatric)	Age IQR, y: 18-34 Median age, y: 27 Sex: both	Moderate-severe pulmonary regurgitation and/or RVOT conduit obstruction	To provide the 3-year follow-up results of the COMPASSION (Congenital Multicenter Trial of Pulmonic Valve Regurgitation Studying the SAPIEN Transcatheter Heart Valve) trial	Trans-catheter heart valve	No control (primary outcomes); Compared to before intervention phase (secondary outcomes - functional improvement)	3-y outcomes: Safety, efficacy (freedom from device or procedure-related death and/or reintervention at 1 year)
Kenny 201958	Germany, France Multicenter	RCT No information on blinding	176	Age range, y: 3-79 Mean age, y: 20.4 IG 21.1 CG Median age, y: 12 Sex: both	ASD	To compare efficacy and safety of the Occlutech Figulla Flex II Occluder with the ASO for transcatheter closure of secundum ASDs in patients >8kg	Trans-catheter ASD occluder	Compared to other device (Amplatzer Septal Occluder (St. Jude Medical, St. Paul, MN, USA))	Efficacy (success rate), safety
Kovatchev 2020a59	United States Single center	Randomized cross over trial No blinding	103	Age range, y: 18-69 Mean age, y (SD): 42.2 (11.9) Sex: both	T1D	To compare SAP therapy vs. evening-night CLC system and evening-night CLC system vs. 24-7 CLC system	Automated CLC system	Compared to other device (SAP therapy, other CLC system)	Safety, efficacy (glycaemic outcomes)
Kovatchev 2020b60	United States Multicenter	RCT No blinding	127 (27.5% paediatric) <21y: 18 (28%) CLC 17 (27%) SAP 21 to <35y: 19 (29%) CLC 21 (34%) SAP 35 to <65y: 25 (38%) CLC 21 (34%) SAP >65y: 3 (5%) CLC 3 (5%) SAP	Age range, y: 14-70 CLC 14-75 SAP Mean age, y (SD): 33 (16) CLC 32 (14) SAP Sex: both	T1D	To compare at-home day-and-night CLC system using inControl AP with SAP therapy over 13 weeks	Mobile or embedded CLC system	Compared to other device (SAP therapy)	Safety, efficacy (glycaemic outcomes)
Laffel 202061	United States Multicenter	RCT Partly blinded - only lab team masked to treatment assignment	153 (66% <19y) 14 to <19y: 48 (65%) CGM 53 (67%) BGM 19 to <25y: 26 (35%) CGM 26 (33%) BGM	Age range, y: 14-24 Mean age, y (SD): 17 (3) CGM 18 (3) BGM Sex: both	T1D	To evaluate if CGM is effective in improving glycaemic control compared with standard BGM in adolescents and young adults	CGM	Compared to other device (standard glucose monitoring)	Efficacy (glycaemic control), patient-reported outcomes, safety
Laffel 202262	United States Multicenter	Single-arm study (with reference device) Unblinded	164	Age range, y: 2-17 Mean age, y (SD): 12.2 (4.1) Median age, y (range): 12.9 (2.7-17.9) Sex: both	T1D	To evaluate the accuracy and performance of a 7th generation “G7” CCM system in children and adolescents	CGM	Compared to intra venous or capillary blood glucose measurements	Performance, accuracy, adverse effects, usability
Lang 201763	China Multicenter	RCT No blinding	79	Age range, y: 5-14 MSII1 5-13 MSII2 6-14 CSII Average range, y (SD): 6.81 (3.56) MSII1 6.29 (3.72) MSII2 7.34 (4.05) CSII Sex: both	T1D	To observe the effects of multi subcutaneous insulin injection (MSII) of two different kinds and CSII in children with T1D	CSII	Compared to other device (MSII)	Efficacy (glycaemic outcomes), safety
Lawson 202164	Canada Multicenter	RCT No blinding	144 randomized, 139 started pump therapy 5-12y: 42 (60%) IG 43 (62.3%) CG 13-18y: 28 (40%) IG 26 (37.7%) CG	Age range, y: 5-18 Mean age, y (SD): 11.5 (3.3) overall 11.49 (3.34) IG 11.47 (3.35) CG Sex: both	T1D	To assess if timing of CGM initiation offering LGS affects CGM adherence in children starting insulin pump therapy	CGM	Compared to other CGM timing (simultaneous pump and CGM vs. delayed CGM initiation)	Adherence to CGM 6 Months after initiation
Lukka 202265	Estonia Single center	Randomized cross-over trial No blinding	31	Age range, y: 7-14 Mean age, y (SD): 10.8 (2.0) Sex: both	T1D	To test if time in range improves in T1D children using universal utilization of the dual wave boluses for all evening meals	Insulin pump	Compared to standard bolus	Efficacy (glycaemic outcomes), safety
Lynch 202266	United States Multicenter	Before-after single-arm trial (extension of an RCT, with control group participants enrolled) No blinding	90 (53% paediatric)	Age range, y: 6-71 No information about sex	T1D	To evaluate the transition from standard care management of T1D to the use of the insulin-only configuration of the iLet bionic pancreas	AID system	No control group; Compared to baseline (change from baseline in HbA1c and CGM metrics after 13 weeks)	Efficacy (glycaemic outcomes), safety
Messaaoui 202267	Belgium Single center	RCT No blinding	38	Median age, y (IQR): 13.8 (11.8-16.4) Sex: both	T1D	To assess the impact of real-time CGM instead of 1st generation FGM on hypoglycaemia	Real-time CGM	Compared to other device (FGM)	Efficacy/effectiveness (glycaemic outcomes), safety/adverse events, quality of life, parental fear of hyperglycaemia
Messer 202268	United States Multicenter	RCT No blinding	165 6-12y: 47 (42%) IG 23 (43%) CG 12-18y: 65 (58%) IG 30 (57%) CG	Age range, y: 6-17 Mean age, y (SD): 12 (3) Sex: both	T1D	To evaluate the insulin-only configuration of the iLet bionic pancreas in youth 6-17y old with T1D	Artificial pancreas	Compared to other device (Personal standard care insulin delivery plus real-time CGM)	Efficacy (glycaemic outcomes), safety/adverse events
Michalak 201969	Poland Single center	Single-arm trial (with reference device) No blinding	28	Mean age, y (SD): 15.3 (2.1) Sex: both	T1D	To compare glycaemic control and variability parameters obtained from real-time CGM and FGM	Real time CGM iPro2 system	Compared to other device used within one subject (FGM)	Efficacy/effectiveness (glycaemic control), variability in key metrics between the systems
Morray 201970	United States, Canada, Europe Multicenter	Non-randomized uncontrolled single-arm trial Unblinded	39	Age range, y: 6-32 Mean age, y (SD): 15.2 (6.3) Median age, y: 14 Sex: both	Dysfunctional RVOT conduits	To evaluate the safety and effectiveness of the PB1016 valve (1y outcomes)	Trans catheter pulmonary valve	No control group	1-y follow-up effectiveness (procedural success), safety
Mueller-Godeffroy 201871	Germany Multicenter	RCT Open-label	211 randomized 98 analyzed	Mean age, y (SD): 11.3 (2.7) IG 11.9 (2.8) CG Sex: both	T1D	To investigate the effects of CSII on patients reported outcomes in children and adolescents with T1DM and their families	CSII	Compared to other device (MDI therapy)	Patient-reported outcomes
Nimri 201772	Israel, Slovenia, Germany Multicenter	RCT with a 2-arm crossover design Single-blind	75 50 children/ adolescents (66.6% paediatric)	Age range, y: 10-54 Mean age, y (SD): 19.5 (10) Mean age children/ adolescents, y (SD): 13.8 (2.0) Sex: both	T1D	To evaluate the safety, efficacy and need for remote monitoring of the MD-Logic CLC system during short-term overnight use	CLC system	Compared to other device (SAP therapy)	Efficacy (glycaemic outcomes), safety
Palisaitis 202173	Canada Single center	Randomized, (three-way) crossover trial No information on blinding	13	Age range, y: 12-18 Mean age, y (SD): 14.9 (1.3) Sex: both	T1D	To compare the artificial pancreas with a meal detection algorithm, the artificial pancreas alone, and CSII in controlling glucose levels after a meal without a bolus	Artificial pancreas with meal detection algorithm	Compared to other devices (artificial pancreas alone or CSII)	Efficacy/effectiveness (glycaemic control)
Petrovski 202074	Qatar Single center	Non-randomized single-arm; before-after study (glycemic control) Open-label	30	Age range, y: 7-18 Mean age, y (SD): 10.24 (2.6) Sex: both	T1D	To evaluate the 10-day initiation protocol for MiniMed 670G HCL system in individuals with T1D on MDI therapy in achieving glycaemic control	HCL system	No control group; glycaemic control compared to baseline (before the intervention)	Efficacy/effectiveness (glycaemic control), usability, safety
Petrovski 202275	Qatar Single center	Single-arm clinical investigation; before-after study (glycemic control) Open-label	35	Age range, y: 7-17 Mean age, y (SD): 12.5 (3.7) Sex: both	T1D	To evaluate the glycaemic outcomes in children and adolescents previously treated with MDI using a structured initiation protocol for the AHCL MiniMed 780G insulin pump system	AHCL system	No control group; control compared to baseline (before the intervention)	Efficacy/effectiveness (glycaemic outcomes), usability, safety
Pinsker 202276	United States Multicenter	Non-randomized cross-over trial No information on blinding	25	Age range, y: 7.6-63 Mean age, y (SD): 26.9 (15.4) Sex: both	T1D	To evaluate the safety and effectiveness of the Omnipod 5 comparing 7 days of use in Manual Mode without a connected CGM (standard bolus calculator) to 7 days of use in Manual Mode with a connected CGM using the CGM-informed bolus calculator	Open-loop control system	Compared to other mode (Omnipod 5 system in Manual Mode without a connected CGM (standard bolus calculator))	Effectiveness (glucose metrics), performance, safety
Piona 201877	Slovenia Single center	RCT Unblinded	51	Age range, y: 6-17 Mean age, y (SD): 11.1 (2.6) Median age, y: 11 Sex: both	T1D	To evaluate efficiency and safety of intermittently scanned CGM as a replacement for standard SMBG-based glucose control in children with T1D during a summer camp	Inter-mittently scanned CGM	Compared to other device (SMBG, FreeStyle Lite (Abbott Diabetes Care))	Efficacy (glycaemic outcomes), safety, performance
Prodan 202278	Hungary, Poland, Malaysia Multicenter	Uncontrolled, single-arm clinical trial Open-label	12	Age range, y: 2-12 Median age, y: 5 Sex: both	Congenital heart malformation; RVOT reconstruction	To report the first clinical use of a completely bioabsorbable valved conduit in children	Fully bio-absorbable pulmonary valved conduit	No control group	Efficacy/effectiveness (clinical improvement), safety
Raviteja 201979	India Single center	RCT Open-label	68	Age range, y: 2-10 Mean age, m (SD): 70.02 (25.3) IG 75.26 (25.3) CG Sex: both	T1D	To assess efficacy of insulin dose adjustments, based on professional CGM plus SMBG in improving glycaemic control compared to SMBG alone	Professional CGM	Compared to other device (SMBG Freestyle Optium Glucometer (Abbott))	Efficacy (glycaemic outcomes), adverse events and technical problems
Renard 201980	France Multicenter	Randomized crossover trial No information on blinding	24	Age range, y: 7-12 Sex: both	T1D	To investigate glucose control with CLC vs. threshold-low-glucose-suspend insulin pump delivery	CGM with CLC	Compared to other treatment (Threshold-low-glucose-suspend algorithm)	Effectiveness (glucose control), usability, fear of hypoglycaemia
Renard 2022a81	France Multicenter	RCT (within two different cohorts of participants ) Unblinded	Cohort 1: 149 Cohort 2: 90	Inclusion criteria: 18y or older Cohort 1: Mean age, y (SD): 42.8 (13.6) Cohort 2: Mean age, y (SD): 45.9 (13.6) Sex: both	T1D T2D	To assess the glucose control outcomes of the implantable Eversense real-time CGM system compared to SMBG or intermittently scanned CGM	isCGM: CSII	Compared to other device (SMBG)	Efficacy/effectiveness (glycaemic outcomes), safety
Renard 2022b82	France Multicenter	RCT Open label	122	Age range, y: 6-12 Mean age, y (SD): 8.6 (1.6) total 8.6 (1.6) IG 8.6 (1.7) CG Sex: both	T1D	To assess the safety and efficacy of HCL insulin delivery activated 24/7 vs. evening and night in free living children	HCL insulin delivery activated 24/7	Compared to other feature (HCL insulin delivery activated evening and night)	Efficacy (glycaemic outcomes), safety/adverse events, acceptance
Roberts 202283	Australia Single center	Qualitative substudy within one study arm of RCT (face-to-face interviews) No information on blinding	17	Mean age, y (SD): 17.5 (4.2) Sex: both	T1D	To explore the lived experiences of adolescents and young adults (and their parents) after having used the 670G HCL system for 6 months	HCL system	No control in the qualitative substudy	Psychosocial outcomes
Rose 202284	New Zealand Multicenter	Non-randomized extension phase of RCT No blinding	64	Age range, y: 13-20 Mean age, y (SD): 16.6 (2.1) Sex: both	T1D	To describe the ongoing impact of intermittently CGM on glycaemic outcomes and glucose test frequency in young people with high-risk T1D receiving usual care during a 6-month free-living extension phase following the original 6-month RCT	Inter-mittently scanned CGM	No control in the extension phase (6-month waitlist control group (SMBG) then FreeStyle Libre 1 system )	Efficacy/effectiveness (glycaemic outcomes), adverse events
Russell 202285	United States Multicenter	RCT Unblinded	326	Age range, y: 6-73 IG 6-79 CG Mean age, y (SD): 28 (19) IG 28 (20) CG Sex: both	T1D	To compare glycaemic outcomes in patients with the bionic pancreas treatment or with standard care	Artificial pancreas	Compared to standard care (any insulin-delivery method with unblinded, real-time CGM)	Efficacy (glycaemic outcomes), safety/ adverse events
Schierloh 202286	Luxembourg Single center	Randomized cross-over study Open-label	31	Mean age, y (SD): 10.5 (2.3) Sex: both	T1D	To compare glycaemic control and treatment preference using SAP with PLGS (SmartGuard) or pump with independent intermittent scanning CGM (Freestyle Libre)	CGM	Compared to other treatment (Minimed 640G pump and Freestyle Libre (intermittent scanning CGM)	Efficacy/effectiveness (glycaemic outcomes), safety/adverse events, user preference
Schoelwer 202087	United States Single center	RCT Unblinded	20	Eligible age range, y: 12-18 Mean age, y (SD): 14.3 (1.7) IG 14.7 (1.6) CG Sex: both	T1D	To assess the safety and efficacy of a simplified initialization for a HCL system using parameters based on total daily insulin (“MyTDI”) in adolescents with T1D, both in outpatient conditions and during winter camp	HCL system	Compared to same device but without MyTDI (Control IQ only)	Efficacy (glycaemic outcomes), safety
Scott 202188	Australia Single center	RCT Unblinded	27	Mean age, y (SD): 14.1 (1.3) Sex: both	T1D	To determine whether CSII vs. MDI therapy is associated with reduced glycaemic variability and altered microRNA expression	CSII	Compared to other device (MDI therapy)	Efficacy/effectiveness (glycaemic outcomes), microRNA expression
Seget 202289	Poland Single center	Single-arm before-after study Open-label	50	Age range, y: 5.5-19.6 Mean age, y (SD): 10.95 (3.38) Sex: both	T1D	To analyze glycaemic control in children and adolescents treated with the AHCL system in relation to SAP therapy	AHCL system	No control group; Compared to other device before the intervention (SAP with LGS or PLGS)	Effectiveness (glycaemic outcomes)
SENCE Study Group 202190	United States Multicenter	RCT Unblinded	143	Age range, y: 2.0-8.0 overall 2.3-8.0 CGM + FBI 2.0-7.9 standard-CGM 2.1-8.0 CG Mean age, y (SD): 5.7 (1.8) overall 5.7 (1.7) CGM + FBI 5.2 (1.8) standard-CGM 6.2 (1.7) CG Sex: both	T1D	Effect of CGM combined with or without family behavioral intervention (FBI) on glycaemic outcomes and parental quality of life compared with fingerstick BGM in children	CGM	Compared to standard care (fingerstick BGM)	Efficacy (glycaemic outcomes), safety, parental quality of life
Sherr 202091	United States Multicenter	Single-arm before-after study No information on blinding	36 11 adults 10 adolescents 15 children	Age range, y: 19.4-48.5 adults 12.6-16.7 adolescents 8.3-11.8 children Mean age, y (SD): 28.8 (7.9) adults 14.3 (1.3) adolescents 9.9 (1.0) children Sex: both	T1D	To assess the safety and performance of the Omnipod personalized model predictive control algorithm under free-living conditions in a supervised outpatient setting; to test the feasibility of a direct transition from MDI use to HCL therapy	HCL system	No control group; compared to standard therapy phase (before the intervention)	Performance, safety
Slover 201892	United States Multicenter	Single-arm study (with reference device) Randomization applied to the frequent sample testing day and glucose sensor insertion site Unblinded	158	Age range, y: 2-18 Mean Age, y (SD): 13.1 (3.9) Sex: both	T1D	To evaluate the safety and performance of the Guardian CGM system	CGM	Compared to reference values (based on intra venous blood samples/SMBG values)	Performance, safety
Spaic 201793	United States, Canada Multicenter	RCT Double-blinded	30	Age range, y: 15-43 Sex: both	T1D	To determine the safety, feasibility, and efficacy of a PHHM system compared with PLGS alone in over-night glucose control	PHHM system	Compared to other algorithm (PLGS system)	Efficacy (glycaemic control), safety, feasibility
Tauschmann 201894	United Kingdom, United States Multicenter	RCT Open-label	86 (48.8% paediatric) 6-12y: 11 (24%) IG 12 (30%) CG 13-21y: 11 (24%) IG 8 (20%) CG	Age range, y: 13-36 IG 11-36 CG Mean age, y: 22 IG 21 CG Sex: both	T1D	To assess the effectiveness of day-and-night HCL insulin delivery compared with SAP therapy in people with sub-optimally controlled T1D aged 6y and older	Day-and-night HCL system	Compared to other device (SAP therapy)	Effectiveness (glycaemic control), safety/adverse events, quality of life
Tauschmann 201995	United Kingdom, Austria, Luxembourg, Germany Multicenter	Randomized cross-over trial Open-label	24	Age range, y: 1-7 Median age, y (IQR): 5 (3-6) Sex: both	T1D	To assess the feasibility and safety of day-and-night HCL insulin delivery in very young children and to evaluate the role of diluted insulin on glucose control	Day-and-night HCL system	No control group for device (Comparison of diluted vs. standard strength insulin)	Feasibility, safety/adverse events
Thabit 202096	United Kingdom Multicenter	Randomized crossover trial Open-label	32 16-20y: 14 (45%) 21-24y: 17 (55%)	Age range, y: 16-24 Mean age, y (SD): 21.2 (2.3) Sex: both	T1D	To investigate if the use of a factory-calibrated CGM system improves glycaemic control compared with SMBG	CGM	Compared to other device (SMBG)	Efficacy/effectiveness (glycaemic control), safety/adverse events
Van Name 202297 Same study as SENCE study	United States Multicenter	RCT (and an extension phase with cross-over design: BGM control group switched to CGM) Unblinded	143	Mean age, y (SD): 5.7 (1.8) Sex: both	T1D	To examine the durability of CGM with or without a family behavioural intervention (FBI) compared with fingerstick BGM to improve glycaemia	CGM	Compared to other device (Fingerstick BGM or same device with FBI)	Efficacy/effectiveness (glycaemic outcomes), safety/adverse events
Verbeeten 202198	Canada Multicenter	Before-after analysis (within the two study groups of RCT) No information on blinding	144	Age range, y: 5-18 Sex: both	T1D	To determine if pump therapy with CGM offering LGS decreases fear of hypoglycaemia	CGM offering LGS	No control group; compared to before intervention phase	Hypoglycaemia fear
Wadwa 201899	United States Multicenter	Single-arm trial (with reference device) Blinded (CGM data were masked to participants and clinic staff)	290 ≥18y: 139 6-17y: 151 (52%) 6-12y: 60 (23%) 13-17y: 68 (26%) 18-59y: 111 (42%) 60+: 23 (9%)	Mean age, y (SD): 28 (18.3) Sex: both	T1D, T2D	To evaluate the performance of G6 CGM system	CGM	Compared to venous glucose concentrations using a laboratory reference method or self-monitored blood glucose tests	Performance, safety
Ware 2022a100	United Kingdom, United States Multicenter	RCT Open-label	133 6-12y: 29 (45%) IG 30 (44%) CG 13-18y: 36 (55%) IG 38 (56%) CG	Age range, y: 7.5-18.4 IG 6.3-18.4 CG Mean age, y (SD): 13 (2.8) total 13.1 (2.6) IG 12.8 (2.9) CG Sex: both	T1D	To compare safety and efficacy of the Cambridge HCL algorithm with usual care over 6 months	Closed-loop insulin delivery	Compared to standard care (insulin pump therapy)	Efficacy (glycaemic control), safety/ adverse events
Ware 2022b101	Austria, Germany, Luxembourg, United Kingdom Multicenter	Randomized crossover trial Open-label	81 2 to <5y: 27 (36%) 5 to <7y: 29 (39%) 7y: 18 (24%)	Age range, y: 2.3-7.9 Mean age, y (SD): 5.6 (1.6) Sex: both	T1D	To compare the Cambridge closed-loop algorithm with SAP therapy in very young children	HCL system/ artificial pancreas	Compared to other device (SAP therapy)	Efficacy/effectiveness (glycaemic control), safety/adverse events
Weinzimer 2022102 Same study as Bergenstal 2021	United States, Germany, Israel, Slovenia Multicenter	Randomized crossover trial (secondary analysis) Open-label	112	Age range, y: 14-29 Mean age, y (SD): 19 (4) Sex: both	T1D	To evaluate whether the improved performance of the AHCL system shown in a previous analysis is related specifically to better mealtime glucose control	AHCL system	Compared to other device (Medtronic MiniMed 670G HCL system)	Performance
Wheeler 2022103 Same study as Collyns 2021	New Zealand Multicenter	Randomized, crossover trial Open-label	60 7-12y: 16 13-17y: 14 18-65y: 29	Age range, y: 7-65 Mean age, y: 23.5 Sex: both	T1D	To present treatment satisfaction, fear of hypoglycaemia, general well-being, and subjective sleep quality data comparing the MiniMed AHCL system to SAP therapy with SAP+PLGM	AHCL system	Compared to other device (SAP+PLGM)	Psychosocial outcomes, quality of life
Yi 2021104	China Single center	Non-randomized controlled trial No information on blinding	1000	Mean age, y (SD): 9.1 (1.4) IG 9.8 (1.5) CG Sex: both	T1D	To compare the clinical effectiveness of CSII therapy with that of MDI therapy	CSII	Compared to other insulin delivery method (MDI)	Effectiveness (glycaemic control), safety/adverse events, quality of life, psychosocial outcomes
Abbreviations: AHCL: Advanced hybrid-closed-loop, AID: Automated Insulin Delivery, ASD: Atrial Septal Defect, ASO: Amplatzer Septal Occluder, BGM: blood glucose monitoring, CG: control group, CGM: continuous glucose monitoring, CLC: Closed-loop control, CSII: Continuous subcutaneous insulin infusion, CSO: Cera Septal Occluder, F: female, FDA: U.S. Food and Drug Administration, FGM: Flash Glucose …

## Sheet: Supplementary Table 5
Supplementary Table 5: Device characteristics of the included studies
Study ID	Generic name	Trade name	Manufacturer	Device on the market?	Study serves for clinical evaluation purposes?	Approving body	Funding body	Industry sponsored?
Abraham 20181	SAP therapy with PLGM	1) Medtronic MiniMed 640G pump with SmartGuard function 2) Medtronic Enlite Sensor 3) Guardian 2 Link transmitter	Medtronic, Northridge, CA	Yes	Na	Na	JDRF Australia	Partly (Medtronic provided devices)
Abraham 20192 Same study as Abraham 2018	SAP therapy with PLGM	1) Medtronic MiniMed 640G pump with SmartGuard function 2) Medtronic Enlite Sensor 3) Guardian 2 Link transmitter	Medtronic, Northridge, CA	Yes	Na	Na	JDRF Australia	Partly (Medtronic provided devices)
Abraham 20213	HCL system	1) MiniMed 670G pump 2) Guardian sensor 3 3) Guardian Link 3	Medtronic	Yes	Na	Na	JDRF, Australian National Health and Medical Research Council Program Grant	Partly (Medtronic and Roche Diabetes Care provided devices)
Adams 20184	HCL system	System A: 1) Prototype of MiniMed 670G insulin pump 2) 3rd generation Enlite sensor 3) Research Android-based platform for remote monitoring System B: 1) Prototype of MiniMed 670G insulin pump 2) 4th generation Guardian Sensor 3 no remote monitoring	Medtronic	No	Na	Investigational Device Exemption approved by FDA #G140086, MiniMed 670G FDA approved in 2017	JDRF, Michael D. Ryan and Rosemary McNicholas Ryan Pediatric Diabetes Research Fund	No
Al Hayek 20175	CGM	FreeStyle Libre Flash Glucose Monitoring	Abbott Diabetes Care, Witney, UK	Yes	Na	Na	No funding received	Na
Al Hayek 2019a6	CGM	FreeStyle Libre Flash Glucose Monitoring	Abbott Diabetes Care, Witney, UK	Yes	Na	Na	No funding received	Na
Al Hayek 2019b7	CGM	FreeStyle Libre Flash Glucose Monitoring	Abbott Diabetes Care, Inc., Alameda, CA, USA	Yes	Na	Na	No funding received	Partly (Article processing charges funded by Abbott Diabetes Care)
Al-Musa 20188	Real-time CGM	Dexcom CGM sensor (exact model not reported)	Na	Unclear	Na	Na	Not reported	Na
Anderson 20199	Mobile artificial pancreas device system (CLC system)	1) Two different CGM (exact model not reported) 2) Two different Insulin pumps (exact model not reported) 3) inControl Diabetes Management Platform	Na	No	No attempt to build a commercial device	Investigational Device Exemption approved by FDA #G160097 (Systems tested included non-commercial software and pump components used off-label)	NIH/NIDDK Grant UC4 DK 108483	Partly (Roche Diabetes Care supplied devices)
Aronson 201910	Implantable CGM	Eversense XL CGM	Senseonics Incorporated, Germantown, Maryland, USA	Yes, but not approved for children	Na	Na	Senseonics, Inc. American Diabetes Association	Yes
Aydin Sahin 201711	ASD occluder	Amplatzer atrial septal occluder Lifetech CeraFlex septal occluder Occlutech Figulla Flex II septal occluder	St. Jude Medical, Plymouth, MN, USA Lifetech Scientific Co. Ltd., Shenzhen, China Occlutech AB, Helsingborg, Sweden	Yes	Na	FDA approved (Amplatzer atrial septal occluder), European Confirmity approval (Lifetech, Occlutech)	Scientific Research Projects Unit of Gaziantep University	No
Baird 202212	Novel expanded polytetrafluoroethylene-based valved conduit	GORE PV1	W.L. Gore & Assoc, Flagstaff, AZ	No Investigational device	Early feasibility study	Na	Gore W.L. Gore & Assoc.	Yes
Barnard 201713	CLC system	1) Control algorithm residing on a tablet computer Latitude 10 2) Insulin pump Dana R Diabecare 3) CGM FreeStyle Navigator II	1) Dell, TX, USA 2) Sooil, Seoul, South Korea 3) Abbott Diabetes Care, Alameda, CA, USA	No	Na	Approvals from regulatory authorities in the UK (Medicines & Health products Regulatory Agency), adult study approved in Germany (Federal Institute for Drugs and Medical Devices) and Austria (Austrian Agency for Health and Food Safety)	JDRF, Seventh Framework Programme of the European Union (ICT FP7- 247138), National Institute for Health Research Cambridge Biomedical Research Centre and Wellcome Strategic Award	Partly (Abbott Diabetes Care supplied discounted devices)
Battelino 201714	Insulin pump with PLGM	MiniMed 640G system with SmartGuard technology with PLGM, including a: 1) MiniMed 640 insulin pump 2) Enhanced Enlite sensor 3) Guardian 2 Link transmitter	Medtronic, Northridge, CA	Yes	Na	Na	Faculty of Medicine, University of Ljubljana	Partly (Medtronic International Trading Sarl provided devices) Investigator-initiated study
Beardsall 202015	CLC system	1) Enlite sensor 2) Paradigm Veo 3) Laptop computer running a model predictive control algorithm	Medtronic, Watford, UK	No	Feasibility study	Na	Evelyn Trust, National Institute of Health Research EME Programme, National Institute of Health Research Cambridge Biomedical Research Centre	Partly (Medtronic provided devices)
Beato-Vibora 202116	AHCL system	MiniMed 780G	Medtronic	Yes	Na	Approved in the EU in June 2020	No funding received	Na
Bergenstal 202117	AHCL system consisting of insulin pump and sensor	1) Medtronic 670G insulin pump 2) Guardian Sensor 3 CGM	Medtronic, Northridge, CA, USA	No Investigational system	Na	Regulatory approval obtained in all four countries	National Institute of Diabetes and Digestive and Kidney Diseases, NIH, NIDDK (UC4 DK108611)	Partly (Medtronic MiniMed provided devices)
Bergersen 201718	Transcatheter pulmonary valve	Harmony transcatheter pulmonary valve system	Medtronic Minneapolis, Minnesota	No	Early feasibility study	Study approved by FDA	Medtronic	Yes
Bhattacharjya 201919	ASD occluder	AMPLATZER Septal Occluder Cera Septal Occluder Figulla Septal Occluder	St. Jude Medical, St. Paul, MN, USA Lifetech Scientific, Shenzhen, China Occlutech, Helsingborg, Sweden	Yes	Na	AMPLATZER Septal Occluder approved worldwide	Not reported	Na
Biester 201720	PLGS algorithm	MiniMed 640G system with SmartGuard Technology	Medtronic	Yes	Na	On the European market since 2015	Medtronic International Trading SarL, Tolochenaz, Switzerland	Yes Investigator-initiated trial
Biester 201921	CLC system	DreaMed GlucoSitter 1) Paradigm Veo 2) Enlite 3 sensor with Minilink 2 3) Glucometer CONTOUR Next LINK 4) MD-Logic closed-loop algorithm Diabetes Technology Center	1) Medtronic Diabetes, Northridge, California 2) Medtronic Diabetes, Northridge, California 3) Bayer HealthCare, Basel, Switzerland 4) Diabetes Technology Center, Schneider Children’s Medical Center of Israel	Yes	Na	CE mark in Europe	No funding received	Partly (Medtronic Diabetes supplied protocol with the Paradigm Veo pump and devices)
Bisio 202122	AID system	Tandem Control-IQ	Tandem Diabetes Care, San Diego CA	No (Participants initiated and completed the study between November 2018 and November 2019 (prior to FDA approval of Tandem Control-IQ))	Na	Study approved by FDA, Investigational Device Exemption #G180174	State Council of Higher Education for Virginia, Grant: VRIF-FY18-002	Partly (Tandem Diabetes Care and Dexccom provided devices)
Blair 201923	CSII	Insulin pump (exact model not reported)	Na	Unclear	Na	Na	UK National Institute for Health Research, Health Technology Assessment Programme	Partly (Roche provided devices at a 25% discounted price)
Boucher 202024	Intermittently scanned CGM	FreeStyle Libre	Abbott Diabetes Care, Witney, U.K.	Yes	Na	Na	Cure Kids Grant 3582, Department of Women’s and Children’s Health Research Committee, University of Otago, Dunedin School of Medicine, University of Otago	No
Breton 202025	CLC system	1) t:slim X2 insulin pump with Control-IQ Technology 2) Dexcom G6 sensor	1) Tandem Diabetes Care 2) Dexcom	Yes, but not approved in children under 14y	Na	Investigational Device Exemption approved by FDA, FDA approved t:slim X2 insulin pump with Control-IQ Technology for children ≥14y	Tandem Diabetes Care National Institute of Diabetes and Digestive and Kidney Diseases	Yes
Brown 201926	CLC system	1) t:slim X2 insulin pump with Control-IQ Technology 2) Dexcom G6 sensor	1) Tandem Diabetes Care 2) Dexcom	No	Na	Investigational Device Exemption approved by FDA	National Institute of Diabetes and Digestive and Kidney Diseases	Partly (Tandem provided devices)
Brown 202027	CLC system	1) t:slim X2 insulin pump with Control-IQ Technology 2) Dexcom G6 sensor	1) Tandem Diabetes Care, San Diego, CA 2) Dexcom, Inc., San Diego, CA	No	Na	Investigational Device Exemption approved by FDA	National Institute of Diabetes and Digestive and Kidney Diseases Grant UC4 108483	Partly (Tandem Diabetes Care provided devices)
Burckhardt 201828	CGM	Dexcom G5 Mobile CGM system	Dexcom	Yes	Na	FDA approved device in 2015	JDRF/National Health and Medical Research Council–funded, Centre of Research Excellence (APP1078190)	Partly (Dexcom provided devices)
Burckhardt 201929 2nd phase of Burckhardt 2018	CGM	Dexcom G5 Mobile CGM system	Dexcom, San Diego, CA, USA	Yes	Na	FDA approved device in 2015	JDRF/National Health and Medical Research Council–funded, Centre of Research Excellence	Partly (Dexcom provided devices)
Burnside 202230	Open-source AID system	Modified AndroidAPS 2.8 (with a standard OpenAPS 0.7.0 algorithm) paired with a preproduction DANA-i insulin pump and Dexcom G6 CGM	Dexcom	No Open-source system	Na	Lack of regulatory approval	Health Research Council of New Zealand	Partly (SOOIL Development, Dexcom, Vodafone New Zealand)
Carlson 202231	AHCL system	1) MiniMed 670G insulin pump 2) Guardian Sensor glucose sensor 3) Guardian Link transmitter	Medtronic, Northridge, CA	Yes	Na	FDA approved device	Medtronic (Northridge, CA)	Yes
Choi 202232	Ablation catheter with mini-electrodes	IntellaTip MiFi OI	Boston Scientific	Yes	Na	Na	Not reported	Na
Cobry 202133 Same study as Breton 2020	CLC system	1) Tandem t:slim X2 insulin pump with Control-IQ Technology 2) Dexcom G6 sensor	1) Tandem Diabetes Care, San Diego, CA 2) Dexcom, Inc., San Diego, CA	Yes	Na	FDA approved Tandem t:slim X2 with Control-IQ in 2020 for children aged ≥6y	Tandem Diabetes, Inc., National Institute of Diabetes and Digestive and Kidney Diseases	Yes (Tandem Diabetes Care provided devices)
Collyns 202134	AHCL system	1) MiniMed 670G 2) Guardian Sensor and Guardian Link transmitter 3) Contour NEXT LINK 2.4 blood glucose meter	1) Medtronic, Northridge, CA 2) Medtronic, Northridge, CA 3) Ascensia Diabetes Care, Parsippany, NJ	No Investigational system	Na	Na	Medtronic, Otago University	Yes (financial support)
De Bock 201835	HCL system	1) MiniMed 670G insulin pump 2) Guardian Sensor 3 3) Medtronic feedback control algorithm	1) Medtronic, USA 2) Na 3) Na	Yes	Na	Na	Not reported	Partly (Medtronic provided devices) Investigator-led study
DeBoer 201736	Artificial pancreas system	1) Tandem t-slim insulin pump 2) DexCom G4 Platinum with Share CGM sensor 3) Smartphone running the DiAs Control Platform software	1) Tandem Diabetes Care, San Diego, CA 2) DexCom, San Diego, CA 3) Na	No	Na	Investigational Device Exemption approved by FDA #G160047	UVa LaunchPad	Partly (Tandem, Inc. and DexCom provided access to their Technology)
Deja 201837	FGM	Flash FreeStyle Libre system	Abbott company	Yes	Na	Na	Not reported	Partly (Abbott assisted in the implementation of the study)
Delaney 201838	Covered stent	NuMED Covered CP Stent (CCPS)	NuMED, Inc, Hopkinton, NY	No	Premarket approval study (data used to support FDA premarket approval of the CCPS stent to repair RVOT injury during TPVR)	FDA	Medtronic, Inc, Minneapolis, MN, NuMED, Inc, Hopkinton, NY	Yes
Deshpande 202239	Smartphone-based AID system	1) Patient’s own insulin pumps 2) Dexcom G5/G6 CGM 3) Fingerstick BGM 4) Interoperable artificial pancreas system platform 5) Zone model predictive control algorithm	1) Na 2) Dexcom, San Diego, CA 3) Na 4) Na 5) Na	No	Na	FDA approved investigational plan	National Institutes of Health (DP3DK104057, DP3DK113511, and UC4DK108483), Michael and Rosemary Ryan Diabetes Research Fund	No
Ekhlaspour 201940	Artificial pancreas system	1) UVA/TypeZero algorithm on-boarded onto the Tandem t:slim X2 pump with Control-IQ Technology 2) Dexcom G6 CGM	1) Tandem Diabetes Care, San Diego, California 2) Dexcom, San Diego, California	No	Na	FDA approved research protocol	Tandem Diabetes Care, The University of Virginia Strategic Investment in Type 1 Diabetes (PrIMeD) Project, Davis Center; Stanford University	Yes
Elbalshy 202241	Do-it-yourself real-time CGM	1) MiaoMiao version 2, Smart Reader 2) intermittently scanned CGM FreeStyle Libre 3) Smartphone	1) Shanghai High Brilliant Health Technology Co. Ltd., China 2) Abbott Diabetes Care Ltd., Witney, UK 3) Na	No Systems are not registered and unregulated	Na	FDA warns regarding a reported AE with this system	Department of Women’s and Children’s Health Research Grant, Dunedin School of Medicine Research Grant, Freemasons New Zealand, Health Research Council of New Zealand, Lottery Health Research	No
Elbarbary 202242	AHCL system with adjusted settings	1) MiniMed 780G 2) Guardian 3 sensor MiniMed and Guardian Link transmitter	Medtronic, Northridge, CA, USA	Yes	Na	Na	No funding received	Na
Forlenza 2018a43	CLC system with PHHM algorithm	1) MiniMed Paradigm REAL-Time Veo System 2) Enlite glucose sensor 3) PHHM system	Siemens, Malvern, PA	No	Na	Na	Juvenile Diabetes Research Foundation, Grant: 22-2013-266, Juvenile Diabetes Research Foundation Canada, Grant 80-2010-585, National Institute of Diabetes and Digestive and Kidney Diseases, Grant: R01DK085591, Stanford Clinical and Translational Science Award, Grant: UL1 TR001085	Partly (Medtronic MiniMed, Inc. provided CGMs at a bulk discount price, Bayer HealthCare LLC. provided home glucose meters and test strips, Abbott Diabetes Care, Inc. provided home ketone meters and test strips) Investigator-initiated study
Forlenza 2018b44	PLGS system	1) Tandem Diabetes Care t:slim X2 CSII pump 2) Tandem Diabetes Care Basal-IQ PLGS algorithm 3) DexcomG5 sensor CGM	1) Tandem Diabetes Care, San Diego, CA 2) Tandem Diabetes Care, San Diego, CA 3) Dexcom, San Diego, CA	No	Na	Na	Tandem Diabetes Care	Yes
Forlenza 2019a45	AID/ closed loop system	MiniMed-670G system with SmartGuard-Technology	Medtronic	Yes, but not approved in children under 7y	Na	FDA approved device for children aged ≥7y, CE-marked	Medtronic (Northridge, CA)	Yes
Forlenza 2019b46	HCL system	1) Tandem t:slim X2 insulin pump 2) CLC algorithm 3) Dexcom G6 CGM	1) Tandem Diabetes Care, San Diego, CA 2) TypeZero Technologies	No	Na	Investigational Device Exemption approved by FDA #G170267	Tandem Diabetes Care and Dexcom	Yes
Forlenza 202247	Artificial pancreas system	1) MiniMed 670G insulin pump 2) Guardian CGM system (i.e., Guardian Sensor 3 glucose sensor with Guardian Link 3 transmitter)	Medtronic, Northridge, CA	Yes, but not approved in children under 7y	Pivotal trial	FDA approved MiniMed 670G for children aged ≥7y	Medtronic	Yes
Fox 201748	Real-time CGM	Medtronic MiniMed Paradigm REAL-Time CGM System	Medtronic, Inc., Northridge, CA, USA	No	Pilot study	Investigational Device Exemption approved by FDA, because the CGM device use was off label	NIH #RO3 HD067329-01A1 and Nemours Research Programs	Partly (Medtronic, Inc. (Northridge, CA, USA) provided devices)
Garcia-Tirado 202149	AHCL system	1) Tandem t:ap insulin pump 2) Dexcom G6 CGM	1) Tandem Diabetes Care, San Diego, CA 2) Dexcom, San Diego, CA	No	Na	Investigational Device Exemption approved by FDA #G200206	University of Virginia’s LaunchPad Program, Strategic Investment Fund project “Precision Individualized Medicine for Diabetes (PriMeD)”	Partly (Some authors received grants or material support from Tandem, Medtronic and Dexcom)
Gillespie 202050	Transcatheter ASD occluder	GORE® CARDIOFORM Septal Occluder	WL Gore & Associates, Flagstaff, AZ	No	Na	Investigational Device Exemption FDA approved in June 2019	WL Gore and Associates	Yes
Gomez 201851	Insulin pump with PLGM function	1) MinMed 640G 2) Enhanced Enlite sensor and Guardian 2 Link transmitter	1) Medtronic Inc.	Yes	Na	Na	No funding received	Na
Gu 201752	SAP therapy	MiniMed Paradigm 722	Medtronic	Yes	Na	Na	Not reported	Na
Guilmin-Crepon 201953	Real-time CGM including a LGS-threshold with a MiniLink transmitter	Paradigm VEO	Medtronic France	Yes	Na	Na	French Health Ministry, Direction de la Recherche et de l’Innovation	No
Heller 201754	Insulin pump	MiniMed Paradigm VEO	Medtronic Watford, UK	Yes	Na	Na	National Institute for Health Research, Health Technology Assessment programme	Partly (Medtronic Ltd, UK provided insulin pumps)
Jones 202255	Transcatheter pulmonary valve	Melody transcatheter pulmonary valve	Medtronic, Minneapolis, MN	Yes	Post-approval study of the Investigational Device Exemption Cohort (Melody IDE trial)	FDA	Medtronic (Minneapolis, MN)	Yes
Kariyawasam 202256	HCL system	Diabeloop DBL4K	Diabeloop, Grenoble, France	No	Na	Study approved by the French Medicine Safety Agency and by the Belgian Federal Agency for Medicines and Health Products	French Innovation Fund, Diabeloop	Yes
Kenny 201857	Transcatheter heart valve	SAPIEN THV	Edwards Lifesciences, Irvine, California	No	Na	Investigational Device Exemption approved by FDA #G060242	Edwards Lifescience	Yes
Kenny 201958	Transcatheter ASD occluder	Occlutech Figulla Flex II Occluder	Occlutech International AB, Helsingborg, Sweden	Yes	Na	CE marking since 2007	Not reported	Na
Kovatchev 2020a59	Automated CLC system	1) Dexcom Platinum CGM system or Dexcom G6 2) Roche Accu-Chek Spirit Combo insulin pump or t:slim X2 insulin pump with Control-IQ technology	1) Dexcom, San Diego, CA 2) Roche, Indianapolis, IN or Tandem Diabetes Care, San Diego, CA	No	Na	Investigational Device Exemption approved by FDA	NIH/NIDDK Grant RO1 DK085623	Partly (Roche, Tandem Diabetes Care and Dexcom provided devices)
Kovatchev 2020b60	Mobile or embedded version of CLC system	1) inControl AP software 2) Dexcom Platinum CGM system 3) Accu-Chek Spirit Combo Insulin Pump	1) TypeTero Technologies 2) Dexcom, San Diego, CA 3) Roche, Indianapolis, IN	No	Na	Investigational Device Exemption approved by FDA	National Institute of Diabetes and Digestive and Kidney diseases (NIDDK) Grant UC4-DK-108483	Partly (TypeZero Technologies, Dexcom, Roche Diabetes Care and Ascensia Diabetes Care provided devices)
Laffel 202061	CGM	Dexcom G5	Dexcom, Inc.	Yes	Na	Na	Leona M. and Harry B. Helmsley Charitable Trust Grant	Partly (Dexcom provided devices)
Laffel 202262	CGM	“G7” CGM system	Dexcom, Inc., San Diego, CA	No	Na	Na	Dexcom Inc.	Yes
Lang 201763	CSII	Insulin pump (exact model not reported)	Not reported	Unclear	Na	Na	Not reported	Na
Lawson 202164	CGM	MiniMed Paradigm Veo system with CareLink Pro software	Medtronic	Yes	Na	Approved by Health Canada in 2013	Federal Economic Development Fund, Juvenile Diabetes Research Foundation Canada, Grant: 80-2010-585	Partly (Medtronic Canada provided devices at a discounted price) Investigator‐initiated trial
Lukka 202265	Insulin pump	MiniMed 640G	Medtronic	Yes	Na	Na	Estonian Research Council PSG287 and PRG 1428	No
Lynch 202266	AID system	iLet bionic pancreas: 1) ContourNext One BGM System 2) Precision Xtra ketone meter 3) Dexcom G6 sensors & transmitters	Beta Bionics: 1) Ascensia Diabetes Care, Basel, CH 2) Abbott Diabetes Care 3) Dexcom	No	Na	Investigational Device Exemption approved by FDA	National Institute of Diabetes and Digestive and Kidney Diseases (#1UC4DK108612–01), Investigator-initiated study award from Novo Nordisk, Beta Bionics, Inc.	Yes (Beta Bionics provided devices)
Messaaoui 202267	Real-time CGM	Guardian Connect	Medtronic, Northridge, CA, USA	Yes	Na	Na	Belgian Kids’ Fund for Paediatric Research Grant	No
Messer 202268	Artificial pancreas	iLet bionic pancreas	Beta Bionics, Inc	No	Na	Investigational Device Exemption approved by FDA	Grant from the National Institute of Diabetes and Digestive and Kidney Diseases (1UC4DK108612-01), Investigator-Initiated Study award from Novo Nordisk, Beta Bionics, Inc.	Partly (Beta Bionics provided devices, Novo Nordisk provided fast-acting insulin aspart and insulin aspart, Eli Lilly provided insulin lispro, Ascensia Diabetes Care provided blood glucose meters and test strips, Dexcom, Inc. provided CGM sensors and transmitters at a discounted price)
Michalak 201969	Real time CGM iPro2 system	iPro2 system with Enlite 2 sensors	Medtronic Northridge, California	Yes	Na	Na	“Umed grants” programme (564/1-000-00/564-20-019)	No
Morray 201970	Transcatheter pulmonary valve	Melody transcatheter pulmonary valve PB1016	Medtronic, Minneapolis, MN	Yes	Na	FDA approved in 2014	Medtronic	Yes
Mueller-Godeffroy 201871	CSII	Insulin pump (exact model not reported)	Na	Unclear	Na	Na	German Research Foundation (WA 2929/2-1), Roche, Diabetes Care Germany (501 000 9391)	Yes
Nimri 201772	CLC system	MD-Logic system: 1) Insulin pump Paradigm Veo 2) Enlite sensor with Minilink 3) COUNTOUR LINK meter 4) MD-Logic algorithm	1) Medtronic Diabetes, Northridge, California 2) Medtronic Diabetes, Northridge, California 3) Bayer HealthCare, Basel, Switzerland	No	Na	Study protocol approved by national regulatory requirements in Slovenia (JAZMP, health agency) and in Germany (BfArM, Federal Institute for Drug and Medical Devices)	Sanofi	Partly (partially sponsored by Sanofi; Medtronic Diabetes supplied communication protocol with the Paradigm Veo pump and devices) Investigator-initiated trial
Palisaitis 202173	Artificial pancreas with meal detection algorithm	Artificial pancreas (exact model not reported)	Na	Unclear	Na	Na	A.H.’s Canadian Research Chair	No
Petrovski 202074	HCL system	MiniMed 670G	Medtronic Diabetes, Northridge, CA, USA	Yes	Na	Na	Sidra Medicine, Doha	Yes
Petrovski 202275	AHCL system	AHCL MiniMed 780G system	Medtronic, Northridge, CA USA	Yes	Na	Approved in selected countries in 2020	Sidra Medicine, Doha	Yes
Pinsker 202276	Open-loop control system	Omnipod 5 system in Manual Mode with a connected CGM using the CIBC (CGM-informed bolus calculator)	Insulet Corporation, Acton, MA	Yes, but not evaluated when used with Manual Mode	Na	Investigational Device Exemption approved by FDA	Insulet Corporation	Yes
Piona 201877	Intermittently scanned CGM	FreeStyle Libre - sensor-based flash glucose monitoring system	Abbott Diabetes Care	Yes	Na	Regulatory authority from Slovenia approved the protocol	European Society of Paediatric Endocrinology, Research Fellowship Grant 2016, University Medical Centre Ljubljana Research and Development (J3-6798, V3-1505 and P3-0343)	Partly (Abbott Diabetes Care, Witney, UK, provided study devices and materials) Investigator-initiated study
Prodan 202278	Fully bio-absorbable pulmonary valved conduit	Xeltis pulmonary valved conduit – XPV	Xeltis B.V., the Netherlands	No	Na	Regulatory authority approvals (or notification) obtained from each country (Hungary, Poland, Malaysia)	Xeltis B.V., the Netherlands	Yes
Raviteja 201979	Professional CGM	iPRO 2 Professional CGM system	Medtronic, USA	Yes	Na	Na	Not reported	Na
Renard 201980	CGM with CLC	1) t:AP system 2) Dexcom G4 sensor	1) Tandem Diabetes Care, San Diego, CA 2) Dexcom, San Diego, CA	No	Na	Na	French Ministry of Health and Social Affairs (Programme Hospitalier de Recherche Clinique National 2014, 14-0181)	Partly (Tandem Diabetes Care AG provided insulin pumps)
Renard 2022a81	isCGM: CSII	Eversense	Senseonics, Inc.,Germantown, Maryland	Yes	Na	Na	Roche Diabetes Care	Yes
Renard 2022b82	HCL insulin delivery activated 24/7	1) t:slim X2 2) Dexcom G6	1) Tandem Diabetes Care, San Diego, CA 2) Dexcom, San Diego, CA	Yes	Na	The French National Agency for the Safety of Drug and Medical Devices (ANSM) approved study protocol	French Ministry of Health (PHRC-17-0516)	Partly (Tandem, San Diego, CA and Dexcom, San Diego, CA provided devices)
Roberts 202283	HCL system	Medtronic MiniMed 670G HCL system	Medtronic	Yes	Na	Na	JDRF Australia Type 1 Diabetes Clinical Research Network (4-SRA-2016-350-M-B), Special Research Initiative of the Australian Research Council, National Health and Medical Research Council (ID APP1078190), PCH Foundation (9729)	Partly (Medtronic provided insulin pumps, sensors and transmitters for the study, Roche Diabetes Care provided glucometers)
Rose 202284	Intermittently scanned CGM	FreeStyle Libre 1 system	Abbott Diabetes Care	Yes	Na	Na	Cure Kids Grant (3582), Department of Women's and Children's Health, Research Committee (Dunedin School of Medicine, University of Otago), New Zealand Society for the Study of Diabetes (NZSSD) Pharmaco Diabetes i-SENS Grant	Yes
Russell 202285	Artificial pancreas	iLet bionic pancreas	Beta Bionics	No	Na	Investigational Device Exemption approved by FDA	National Institute of Diabetes and Digestive and Kidney Diseases	Partly (Beta Bionics provided the experimental bionic-pancreas devices, discounted price for sensors)
Schierloh 202286	CGM	Minimed 640G pump with SmartGuard function	Medtronic	Yes	Na	Na	Not reported	Partly (Medtronic contributed to the devices and accessories) Investigator-initiated study
Schoelwer 202087	HCL system	Tandem t:slim X2 Control-IQ hybrid closed-loop system with MyTDI parameters: 1) Control-IQ insulin pump 2) Dexcom G6 CGM	Tandem Diabetes Care, San Diego, CA 1) Diabetes Care, San Diego, CA 2) Dexcom, San Diego, CA	Yes, but not evaluated when used with MyTDI parameters	Na	Investigational Device Exemption approved by FDA #G180279	Tandem Diabetes Care	Yes Investigator-initiated study
Scott 202188	CSII	Insulin pump (exact model not reported)	Na	Unclear	Na	Na	NHMRC/JDRF 1078190 (WA), Sydney Medical School Foundation	No
Seget 202289	AHCL system	AHCL MiniMed 780G system	Medtronic Diabetes, Northridge, CA	Yes	Na	Regulatory approval in the EU in 2020	Silesian University of Technology: SUT/02/070/BK_22/0033, Foundation Maxima for Children, Poland	No
SENCE Study Group 202190	CGM	Dexcom G5 Mobile Continuous Glucose Monitor	Dexcom	Yes	Na	Na	Leona M. and Harry B. Helmsley Charitable Trust	Partly (Dexcom provided devices)
Sherr 202091	HCL system	1) Modified version of the Omnipod Insulin Management System insulin pump 2) Modified Personal Diabetes Manager 3) Dexcom G4 505 Share Artificial Pancreas System 4) Omnipod personalized MPC algorithm running on a Windows 10 tablet configured with the portable AP System	Insulet Corp., Acton, MA	No Investigational device	Na	Na	Insulet Corporation	Yes
Slover 201892	CGM	Guardian Connect system	Medtronic Diabetes, Northridge, CA	Yes, but not approved in children under 14y	Na	Na	Medtronic	Yes
Spaic 201793	PHHM system	1) MiniMed Paradigm REAL-Time Veo System 2) Enhanced Enlite glucose sensor	Medtronic Diabetes, Northridge, CA	No	Na	Na	National Institute of Diabetes and Digestive and Kidney Diseases (R01-DK-085591), JDRF (22-2013-266, 80-2010-585), Stanford Clinical and Translational Science Award (UL1TR001085)	Partly (Medtronic MiniMed, Inc. (Northridge, CA) provided discounted devices, Bayer HealthCare LLC provided home glucose meters test strips, Abbott Diabetes Care, Inc. provided home ketone meters and test strips)
Tauschmann 201894	Day-and-night HCL system	Cambridge algorithm used on a Galaxy S4 smartphone with 1) modified 640G insulin pump 2) Enlite 3 glucose sensor 3) Contour Next Link 2.4 glucometer	University of Cambridge, Cambridge, UK 1) Medtronic, Northridge, CA, USA 2) Medtronic, Northridge, CA, USA 3) Ascensia Diabetes Care, Basel, Switzerland	No	Na	Approval received from regulatory authorities in the UK (Medicines and Healthcare products Regulatory Agency) and USA (FDA)	JDRF, NIHR, Wellcome Trust	Partly (Medtronic supplied discounted CGM devices)
Tauschmann 201995	Day-and-night HCL system	FlorenceM closed-loop system Cambridge algorithm used on a Galaxy S4 smartphone with 1) modified 640G insulin pump 2) Enlite 3 glucose sensor	University of Cambridge, Cambridge, UK 1) Medtronic, Northridge, CA, USA 2) Medtronic, Northridge, CA, USA	No	Na	Approval received from regulatory authorities in the UK (Medicines and Healthcare products Regulatory Agency), Luxembourg (Ministry of Health), Germany (Federal Institute for Drugs and Medical Devices), Austria (Austrian Agency for Health and Food Safety)	EU Horizon 2020 (731560), National Institute for Health Research Cambridge Biomedical Research Centre, Wellcome Trust Srategic Award (100574/Z/12/Z), JDRF (3-SRA-2016-297-M-N)	Partly (Medtronic supplied discounted CGM devices and sensors)
Thabit 202096	CGM	Dexcom G6 CGM system	Dexcom Inc., San Diego, CA	Yes	Na	Na	Dexcom, Inc.	Yes (Dexcom supplied CGM devices)
Van Name 202297 Same study as SENCE study	CGM	Dexcom G5 real-time CGM	Dexcom Inc., San Diego, CA	Yes	Na	Na	Leona M. and Harry B. Helmsley Trust	Partly (Dexcom Inc provided nonfinancial support)
Verbeeten 202198	CGM offering LGS	Paradigm Veo Insulin pump and Enlite Sensor	Medtronic Canada	Yes	Na	Na	JDRF Canada and Southern Ontario Federal Economic Development Agency (80-2010-585)	Partly (Medtronic Canada provided pumps and CGM supplies at a discounted price) Investigator-initiated trial
Wadwa 201899	CGM	G6 real-time CGM system	Dexcom, Inc., San Diego, CA	Yes	Study was part of device registration requirements in the United States	Investigational Device Exemption approved by FDA #G160069	Dexcom, Inc. San Diego, CA	Yes
Ware 2022a100	Closed-loop insulin delivery	Cambridge closed-loop algorithm on a smartphone used with either: 1) modified Medtronic 640G pump, Medtronic Guardian 3 sensor, and Medtronic prototype phone enclosure (FlorenceM configuration), or 2) a Sooil Dana RS pump and Dexcom G6 sensor (CamAPS FX configuration)	1) Medtronic, Northridge, CA, USA 2) Sooil, Seoul, South Korea; Dexcom, San Diego, CA, USA	No	Na	Regulatory approval obtained in the UK (Medicines and Healthcare products Regulatory Agency) and USA (FDA)	National Institute of Diabetes and Digestive and Kidney Diseases (UC4 DK108520), National Institute for Health Research Cambridge Biomedical Research Centre and Wellcome Strategic Award (100574/Z/12/Z)	Partly (Medtronic, Abbott Diabetes Care, Dexcom supplied devices or supplied discounted devices)
Ware 2022b101	HCL system/ artificial pancreas	1) CamAPS FX application 2) Dana Diabecare RS insulin pump 3) Dexcom G6 transmitter	1) CamDiab 2) Sooil 3) Dexcom	No	Na	Regulatory approval obtained in the UK (Medicines and Healthcare products Regulatory Agency) and USA (FDA)	Horizon 2020 Framework Program 731560, NIHR Cambridge Biomedical Research Centre BRC-1215-20014, JDRF 22-2013-266, 2-RSC-2019-828-M-N	Partly (Dexcom provided CGM devices at a discounted price)
Weinzimer 2022102 Same study as Bergenstal 2021	AHCL system	Medtronic AHCL system	Medtronic, Northridge, CA	No	Na	Regulatory approval obtained in all four countries	National Institute of Diabetes and Digestive and Kidney Diseases, National Institutes of Health (IUC4DK10861)	Partly (Medtronic provided devices)
Wheeler 2022103 Same study as Collyns 2021	AHCL system	Medtronic MiniMed 670G AHCL	Medtronic	No Investigational system	Na	Na	Medtronic, Christchurch Clinical Studies Trust	Yes
Yi 2021104	CSII	Medtronic MiniMed pump (exact model not reported)	Carelink Minimed, California, USA	Unclear	Na	Na	Feasibility study of Group Health-Related Behavioral Intervention as adjunctive therapy for metabolic syndrome (WJ2019H522)	No
Abbreviations: AHCL: Advanced hybrid-closed-loop, AID: Automated Insulin Delivery, ASD: Atrial Septal Defect, BGM: blood glucose monitoring, CGM: continuous glucose monitoring, CLC: Closed-loop control, CSII: Continuous subcutaneous insulin infusion, FDA: U.S. Food and Drug Administration, FGM: Flash Glucose Monitoring, HCL: Hybrid-closed-loop, JDRF: Juvenile Diabetes Research Foundation, LGS: Lo…

## Sheet: References
References
1	Abraham, M. B. et al. Reduction in Hypoglycemia with the Predictive Low-Glucose Management System: A Long-Term Randomized Controlled Trial in Adolescents with Type 1 Diabetes. Diabetes Care 41, 303-310 (2018).
2	Abraham, M. B. et al. Characteristics of Automated Insulin Suspension and Glucose Responses with the Predictive Low-Glucose Management System. Diabetes Technol Ther 21, 28-34 (2019).
3	Abraham, M. B. et al. Effect of a Hybrid Closed-Loop System on Glycemic and Psychosocial Outcomes in Children and Adolescents with Type 1 Diabetes: A Randomized Clinical Trial. JAMA Pediatr 175, 1227-1235 (2021).
4	Adams, R. N. et al. Psychosocial and Human Factors During a Trial of a Hybrid Closed Loop System for Type 1 Diabetes Management. Diabetes Technol Ther 20, 648-653 (2018).
5	Al Hayek, A. A., Robert, A. A. & Al Dawish, M. A. Evaluation of Freestyle Libre Flash Glucose Monitoring System on Glycemic Control, Health-Related Quality of Life, and Fear of Hypoglycemia in Patients with Type 1 Diabetes. Clin Med Insights: Endocrinol Diabetes 10, 1-6 (2017).
6	Al Hayek, A. A., Robert, A. A. & Al Dawish, M. A. Differences of Freestyle Libre Flash Glucose Monitoring System and Finger Pricks on Clinical Characteristics and Glucose Monitoring Satisfactions in Type 1 Diabetes Using Insulin Pump. Clin Med Insights: Endocrinol Diabetes 12 (2019).
7	Al Hayek, A. A. & Al Dawish, M. A. The Potential Impact of the Freestyle Libre Flash Glucose Monitoring System on Mental Well-Being and Treatment Satisfaction in Patients with Type 1 Diabetes: A Prospective Study. Diabetes Ther 10, 1239-1248 (2019).
8	Al-Musa, H. M. & Aftab, R. Effectiveness of Continuous Glucose Monitoring for Managing Type-1 Diabetic Patients and Barrier to Its Use: A Quasi Interventional Trial. J Krishna Inst Med Sci Univ 7, 68-79 (2018).
9	Anderson, S. M. et al. The International Diabetes Closed-Loop Study: Testing Artificial Pancreas Component Interoperability. Diabetes Technol Ther 21, 73-80 (2019).
10	Aronson, R., Abitbol, A. & Tweden, K. S. First Assessment of the Performance of an Implantable Continuous Glucose Monitoring System through 180 Days in a Primarily Adolescent Population with Type 1 Diabetes. Diabetes Obes Metab 21, 1689-1694 (2019).
11	Aydın Şahin, D., Başpınar, O., Sülü, A., Karslıgil, T. & Kul, S. A Comparison of the in Vivo Neoendothelialization and Wound Healing Processes of Three Atrial Septal Defect Occluders Used During Childhood in a Nonrandomized Prospective Trial. Anatol J Cardiol 18, 229-234 (2017).
12	Baird, C. W., Chavez, M., Backer, C. L., Galantowicz, M. E. & Del Nido, P. J. Preliminary Results with a Novel Expanded Polytetrafluoroethylene-Based Pulmonary Valved Conduit. Ann Thorac Surg 114, 2314-2321 (2022).
13	Barnard, K. D. et al. Closing the Loop in Adults, Children and Adolescents with Suboptimally Controlled Type 1 Diabetes under Free Living Conditions: A Psychosocial Substudy. J Diabetes Sci Technol 11, 1080-1088 (2017).
14	Battelino, T., Nimri, R., Dovc, K., Phillip, M. & Bratina, N. Prevention of Hypoglycemia with Predictive Low Glucose Insulin Suspension in Children with Type 1 Diabetes: A Randomized Controlled Trial. Diabetes Care 40, 764-770 (2017).
15	Beardsall, K., Thomson, L., Elleri, D., Dunger, D. B. & Hovorka, R. Feasibility of Automated Insulin Delivery Guided by Continuous Glucose Monitoring in Preterm Infants. Arch Dis Child: Fetal Neonatal Ed 105, F279-F284 (2020).
16	Beato-Vibora, P. I. et al. Rapid Improvement in Time in Range after the Implementation of an Advanced Hybrid Closed-Loop System in Adolescents and Adults with Type 1 Diabetes. Diabetes Technol Ther 23, 609-615 (2021).
17	Bergenstal, R. M. et al. A Comparison of Two Hybrid Closed-Loop Systems in Adolescents and Young Adults with Type 1 Diabetes (Flair): A Multicentre, Randomised, Crossover Trial. The Lancet 397, 208-219 (2021).
18	Bergersen, L. et al. Harmony Feasibility Trial: Acute and Short-Term Outcomes with a Self-Expanding Transcatheter Pulmonary Valve. JACC Cardiovasc Interv 10, 1763-1773 (2017).
19	Bhattacharjya, S. et al. Prospective Concurrent Head-to Head Comparison of Three Different Types of Nitinol Occluder Device for Transcatheter Closure of Secundum Atrial Septal Defects. EuroIntervention 15, E321-E328 (2019).
20	Biester, T. et al. "Let the Algorithm Do the Work": Reduction of Hypoglycemia Using Sensor-Augmented Pump Therapy with Predictive Insulin Suspension (Smartguard) in Pediatric Type 1 Diabetes Patients. Diabetes Technol Ther 19, 173-182 (2017).
21	Biester, T. et al. Dream5: An Open-Label, Randomized, Cross-over Study to Evaluate the Safety and Efficacy of Day and Night Closed-Loop Control by Comparing the Md-Logic Automated Insulin Delivery System to Sensor Augmented Pump Therapy in Patients with Type 1 Diabetes at Home. Diabetes Obes Metab 21, 822-828 (2019).
22	Bisio, A. et al. Sleep and Diabetes-Specific Psycho-Behavioral Outcomes of a New Automated Insulin Delivery System in Young Children with Type 1 Diabetes and Their Parents. Pediatr Diabetes 22, 495-502 (2021).
23	Blair, J. C. et al. Continuous Subcutaneous Insulin Infusion Versus Multiple Daily Injection Regimens in Children and Young People at Diagnosis of Type 1 Diabetes: Pragmatic Randomised Controlled Trial and Economic Evaluation. BMJ (Online) 365, (no pagination) (2019).
24	Boucher, S. E. et al. Effect of 6 Months of Flash Glucose Monitoring in Youth with Type 1 Diabetes and High-Risk Glycemic Control: A Randomized Controlled Trial. Diabetes Care 43, 2388-2395 (2020).
25	BreBreton, M. D. et al. A Randomized Trial of Closed-Loop Control in Children with Type 1 Diabetes. N Engl J Med 383, 836-845 (2020).
26	Brown, S. A. et al. Six-Month Randomized, Multicenter Trial of Closed-Loop Control in Type 1 Diabetes. N Engl J Med 381, 1707-1717 (2019).
27	Brown, S. A. et al. Glycemic Outcomes of Use of Clc Versus Plgs in Type 1 Diabetes: A Randomized Controlled Trial. Diabetes Care 43, 1822-1828 (2020).
28	BurckhardBurckhardt, M. A. et al. The Use of Continuous Glucose Monitoring with Remote Monitoring Improves Psychosocial Measures in Parents of Children with Type 1 Diabetes: A Randomized Crossover Trial. Diabetes Care 41, 2641-2643 (2018).
29	Burckhardt, M. A. et al. Use of Remote Monitoring with Continuous Glucose Monitoring in Young Children with Type 1 Diabetes: The Parents' Perspective. Diabet Med 36, 1453-1459 (2019).
30	Burnside, M. J. et al. Open-Source Automated Insulin Delivery in Type 1 Diabetes. N Engl J Med 387, 869-881 (2022).
31	Carlson, A. L. et al. Safety and Glycemic Outcomes During the Minimedtm Advanced Hybrid Closed-Loop System Pivotal Trial in Adolescents and Adults with Type 1 Diabetes. Diabetes Technol Ther 24, 178-189 (2022).
32	Choi, Y. et al. The Advantage of the Mini-Electrode-Equipped Catheter for the Radiofrequency Ablation of Paroxysmal Supraventricular Tachycardia. J Cardiovasc Electrophysiol 33, 2164-2171 (2022).
33	Cobry, E. C. et al. Health-Related Quality of Life and Treatment Satisfaction in Parents and Children with Type 1 Diabetes Using Closed-Loop Control. Diabetes Technol Ther 23, 401-409 (2021).
34	Collyns, O. J. et al. Improved Glycemic Outcomes with Medtronic Minimed Advanced Hybrid Closed-Loop Delivery: Results from a Randomized Crossover Trial Comparing Automated Insulin Delivery with Predictive Low Glucose Suspend in Peoplewithtype1diabetes. Diabetes Care 44, 969-975 (2021).
35	De Bock, M. et al. Performance of Medtronic Hybrid Closed-Loop Iterations: Results from a Randomized Trial in Adolescents with Type 1 Diabetes. Diabetes Technol Ther 20, 693-697 (2018).
36	DeBoer, M. D. et al. Performance of an Artificial Pancreas System for Young Children with Type 1 Diabetes. Diabetes Technol Ther 19, 293-298 (2017).
37	Deja, G. et al. The Usefulness of the Flash Style Libre System in Glycemic Control in Children with Type 1 Diabetes During Summer Camp. Pediatr Endocrinol Diabetes Metab 24, 11-19 (2018).
38	Delaney, J. W. et al. Covered Cp Stent for Treatment of Right Ventricular Conduit Injury During Melody Transcatheter Pulmonary Valve Replacement: Results from the Parcs Study. Circ: Cardiovasc Interv 11, (no pagination) (2018).
39	Deshpande, S. et al. Feasibility and Preliminary Safety of Smartphone-Based Automated Insulin Delivery in Adolescents and Children with Type 1 Diabetes. J Diabetes Sci Technol (2022).
40	Ekhlaspour, L. et al. Closed Loop Control in Adolescents and Children During Winter Sports: Use of the Tandem Control-Iq Ap System. Pediatr Diabetes 20, 759-768 (2019).
41	Elbalshy, M. M. et al. The Effect of Do-It-Yourself Real-Time Continuous Glucose Monitoring on Psychological and Glycemic Variables in Children with Type 1 Diabetes: A Randomized Crossover Trial. Pediatr Diabetes 23, 480-488 (2022).
42	Elbarbary, N. S. & Ismail, E. A. R. Glycemic Control During Ramadan Fasting in Adolescents and Young Adults with Type 1 Diabetes on Minimed™ 780g Advanced Hybrid Closed‑Loop System: A Randomized Controlled Trial. Diabetes Res Clin Pract 191, 110045 (2022).
43	Forlenza, G. P. et al. Predictive Hyperglycemia and Hypoglycemia Minimization: In-Home Double-Blind Randomized Controlled Evaluation in Children and Young Adolescents. Pediatr Diabetes 19, 420-428 (2018).
44	Forlenza, G. P. et al. Predictive Low-Glucose Suspend Reduces Hypoglycemia in Adults, Adolescents, and Children with Type 1 Diabetes in an at-Home Randomized Crossover Study: Results of the Prolog Trial. Diabetes Care 41, 2155-2161 (2018).
45	Forlenza, G. P. et al. Safety Evaluation of the Minimed 670g System in Children 7-13 Years of Age with Type 1 Diabetes. Diabetes Technol Ther 21, 11-19 (2019).
46	Forlenza, G. P. et al. Successful at-Home Use of the Tandem Control-Iq Artificial Pancreas System in Young Children During a Randomized Controlled Trial. Diabetes Technol Ther 21, 159-169 (2019).
47	Forlenza, G. P. et al. Glycemic Outcomes of Children 2-6 Years of Age with Type 1 Diabetes During the Pediatric Minimed™ 670g System Trial. Pediatr Diabetes 23, 324-329 (2022).
48	Fox, L. A., Balkman, E., Englert, K., Hossain, J. & Mauras, N. Safety of Using Real-Time Sensor Glucose Values for Treatment Decisions in Adolescents with Poorly Controlled Type 1 Diabetes Mellitus: A Pilot Study. Pediatr Diabetes 18, 271-276 (2017).
49	Garcia-Tirado, J. et al. Advanced Closed-Loop Control System Improves Postprandial Glycemic Control Compared with a Hybrid Closed-Loop System Following Unannounced Meal. Diabetes Care 44, 2379-2387 (2021).
50	Gillespie, M. J., Javois, A. J., Moore, P., Forbes, T. & Paolillo, J. A. Use of the Gore® Cardioform Septal Occluder for Percutaneous Closure of Secundum Atrial Septal Defects: Results of the Multicenter U.S. Ide Trial. Catheter Cardiovasc Interv 95, 1296-1304 (2020).
51	Gomez, A. M. et al. Efficacy and Safety of Sensor-Augmented Pump Therapy (Sapt) with Predictive Low-Glucose Management in Patients Diagnosed with Type 1 Diabetes Mellitus Previously Treated with Sapt and Low Glucose Suspend. Endocrinol Diabetes Nutr 65, 451-457 (2018).
52	Gu, W. et al. Multicentre Randomized Controlled Trial with Sensor-Augmented Pump Vs Multiple Daily Injections in Hospitalized Patients with Type 2 Diabetes in China: Time to Reach Target Glucose. Diabetes Metab 43, 359-363 (2017).
53	Guilmin-Crepon, S. et al. Is There an Optimal Strategy for Real-Time Continuous Glucose Monitoring in Pediatrics? A 12-Month French Multi-Center, Prospective, Controlled Randomized Trial (Start-In!). Pediatr Diabetes 20, 304-313 (2019).
54	Heller, S. et al. A Cluster Randomised Trial, Cost-Effectiveness Analysis and Psychosocial Evaluation of Insulin Pump Therapy Compared with Multiple Injections During Flexible Intensive Insulin Therapy for Type 1 Diabetes: The Repose Trial. Health Technol Assess 21, 1-278 (2017).
55	Jones, T. K. et al. Long-Term Outcomes after Melody Transcatheter Pulmonary Valve Replacement in the Us Investigational Device Exemption Trial. Circ: Cardiovasc Interv 15, e010852 (2022).
56	Kariyawasam, D. et al. Hybrid Closed-Loop Insulin Delivery Versus Sensor-Augmented Pump Therapy in Children Aged 6-12 Years: A Randomised, Controlled, Cross-over, Non-Inferiority Trial. Lancet Digit Health 4, e158-e168 (2022).
57	Kenny, D. et al. 3-Year Outcomes of the Edwards Sapien Transcatheter Heart Valve for Conduit Failure in the Pulmonary Position from the Compassion Multicenter Clinical Trial. JACC: Cardiovasc Interv 11, 1920-1929 (2018).
58	Kenny, D. et al. A Randomized, Controlled, Multi-Center Trial of the Efficacy and Safety of the Occlutech Figulla Flex-Ii Occluder Compared to the Amplatzer Septal Occluder for Transcatheter Closure of Secundum Atrial Septal Defects. Catheter Cardiovasc Interv 93, 316-321 (2019).
59	Kovatchev, B. P. et al. Evening and Overnight Closed-Loop Control Versus 24/7 Continuous Closed-Loop Control for Type 1 Diabetes: A Randomised Crossover Trial. Lancet Digit Health 2, e64-e73 (2020).
60	Kovatchev, B. et al. Randomized Controlled Trial of Mobile Closed-Loop Control. Diabetes Care 43, 607-615 (2020).
61	Laffel, L. M. et al. Effect of Continuous Glucose Monitoring on Glycemic Control in Adolescents and Young Adults with Type 1 Diabetes: A Randomized Clinical Trial. JAMA - J Am Med Assoc 323, 2388-2396 (2020).
62	Laffel, L. M., Bailey, T. S., Christiansen, M. P., Reid, J. L. & Beck, S. E. Accuracy of a Seventh-Generation Continuous Glucose Monitoring System in Children and Adolescents with Type 1 Diabetes. J Diabetes Sci Technol 17, 962-967 (2022).
63	Lang, Q., Ye, B., Wang, N. & Li, G. Therapeutic Effect of Different Insulin Injections on Type 1 Diabetes Mellitus. Biomed Res (India) 28, 9867-9870 (2017).
64	Lawson, M. L. et al. Timing of Cgm Initiation in Pediatric Diabetes: The Cgm Time Trial. Pediatr Diabetes 22, 279-287 (2021).
65	Lukka, M., Tillmann, V. & Peet, A. Decreased Need for Correction Boluses with Universal Utilisation of Dual-Wave Boluses in Children with Type 1 Diabetes. J Clin Med 11, (no pagination) (2022).
66	Lynch, J. et al. The Insulin-Only Bionic Pancreas Pivotal Trial Extension Study: A Multi-Center Single-Arm Evaluation of the Insulin-Only Configuration of the Bionic Pancreas in Adults and Youth with Type 1 Diabetes. Diabetes Technol Ther 24, 726-736 (2022).
67	Messaaoui, A., Tenoutasse, S., Hajselova, L. & Crenier, L. Comparison between Continuous Versus Flash Glucose Monitoring in Children, Adolescents, and Young Adults with Type 1 Diabetes: An 8-Week Prospective Randomized Trial. Diabetes Ther 13, 1671-1681 (2022).
68	Messer, L. H. et al. Positive Impact of the Bionic Pancreas on Diabetes Control in Youth 6-17 Years Old with Type 1 Diabetes: A Multicenter Randomized Trial. Diabetes Technol Ther 24, 712-725 (2022).
69	Michalak, A., Pagacz, K., Mlynarski, W., Szadkowska, A. & Fendler, W. Discrepancies between Methods of Continuous Glucose Monitoring in Key Metrics of Glucose Control in Children with Type 1 Diabetes. Pediatr Diabetes 20, 604-612 (2019).
70	Morray, B. H. et al. Implantation of the Melody Transcatheter Pulmonary Valve Pb1016 in Patients with Dysfunctional Right Ventricular Outflow Tract Conduits. Catheter Cardiovasc Interv 93, 474-480 (2019).
71	Mueller-Godeffroy, E. et al. Psychosocial Benefits of Insulin Pump Therapy in Children with Diabetes Type 1 and Their Families: The Pumpkin Multicenter Randomized Controlled Trial. Pediatr Diabetes 19, 1471-1480 (2018).
72	Nimri, R. et al. Md-Logic Overnight Type 1 Diabetes Control in Home Settings: A Multicentre, Multinational, Single Blind Randomized Trial. Diabetes Obes Metab 19, 553-561 (2017).
73	Palisaitis, E., El Fathi, A., von Oettingen, J. E., Haidar, A. & Legault, L. A Meal Detection Algorithm for the Artificial Pancreas: A Randomized Controlled Clinical Trial in Adolescents with Type 1 Diabetes. Diabetes Care 44, 604-606 (2021).
74	Petrovski, G. et al. 10-Day Structured Initiation Protocol from Multiple Daily Injection to Hybrid Closed-Loop System in Children and Adolescents with Type 1 Diabetes. Acta Diabetol 57, 681-687 (2020).
75	Petrovski, G. et al. Glycemic Outcomes of Advanced Hybrid Closed Loop System in Children and Adolescents with Type 1 Diabetes, Previously Treated with Multiple Daily Injections (Minimed 780g System in T1d Individuals, Previously Treated with Mdi). BMC Endocr Disord 22, (no pagination) (2022).
76	Pinsker, J. E. et al. Clinical Evaluation of a Novel Cgm-Informed Bolus Calculator with Automatic Glucose Trend Adjustment. Diabetes Technol Ther 24, 18-25 (2022).
77	Piona, C. et al. Non-Adjunctive Flash Glucose Monitoring System Use During Summer-Camp in Children with Type 1 Diabetes: The Free-Summer Study. Pediatr Diabetes 19, 1285-1293 (2018).
78	Prodan, Z. et al. Initial Clinical Trial of a Novel Pulmonary Valved Conduit. Semin Thorac Cardiovasc Surg 34, 985-991 (2022).
79	Raviteja, K. V., Kumar, R., Dayal, D. & Sachdeva, N. Clinical Efficacy of Professional Continuous Glucose Monitoring in Improving Glycemic Control among Children with Type 1 Diabetes Mellitus: An Open-Label Randomized Control Trial. Sci Rep 9, 6120 (2019).
80	Renard, E. et al. Closed-Loop Driven by Control-to-Range Algorithm Outperforms Threshold-Low-Glucose-Suspend Insulin Delivery on Glucose Control Albeit Not on Nocturnal Hypoglycaemia in Prepubertal Patients with Type 1 Diabetes in a Supervised Hotel Setting. Diabetes Obes Metab 21, 183-187 (2019).
81	Renard, E., Riveline, J. P., Hanaire, H. & Guerci, B. Reduction of Clinically Important Low Glucose Excursions with a Long-Term Implantable Continuous Glucose Monitoring System in Adults with Type 1 Diabetes Prone to Hypoglycaemia: The France Adoption Randomized Clinical Trial. Diabetes Obes Metab 24, 859-867 (2022).
82	Renard, E. et al. Outcomes of Hybrid Closed-Loop Insulin Delivery Activated 24/7 Versus Evening and Night in Free-Living Prepubertal Children with Type 1 Diabetes: A Multicentre, Randomized Clinical Trial. Diabetes Obes Metab 24, 511-521 (2022).
83	Roberts, A. et al. Hybrid Closed-Loop Therapy with a First-Generation System Increases Confidence and Independence in Diabetes Management in Youth with Type 1 Diabetes. Diabet Med 39, (no pagination) (2022).
84	Rose, S. et al. Use of Intermittently Scanned Continuous Glucose Monitoring in Young People with High-Risk Type 1 Diabetes-Extension Phase Outcomes Following a 6-Month Randomized Control Trial. Diabet Med 39, e14756 (2022).
85	Russell, S. J. et al. Multicenter, Randomized Trial of a Bionic Pancreas in Type 1 Diabetes. N Engl J Med 387, 1161-1172 (2022).
86	Schierloh, U. et al. Intermittent Scanning Glucose Monitoring or Predicted Low Suspend Pump Treatment: Does It Impact Time in Glucose Target and Treatment Preference? The Quest Randomized Crossover Study. Front Endocrinol 13, (no pagination) (2022).
87	Schoelwer, M. J. et al. Safety and Efficacy of Initializing the Control-Iq Artificial Pancreas System Based on Total Daily Insulin in Adolescents with Type 1 Diabetes. Diabetes Technol Ther 22, 594-601 (2020).
88	Scott, E. S. et al. Continuous Subcutaneous Insulin Infusion Alters Microrna Expression and Glycaemic Variability in Children with Type 1 Diabetes. Sci Rep 11, 16656 (2021).
89	Seget, S., Rusak, E., Polanska, J. & Jarosz-Chobot, P. Prospective Open-Label Single-Arm, Single-Center Follow-up Study of the Application of the Advanced Hybrid Closed Loop System in Well-Controlled Children and Adolescents with Type 1 Diabetes. Diabetes Technol Ther 24, 824-831 (2022).
90	Strategies to Enhance New CGM Use in Early Childhood (SENCE) Study Group. A Randomized Clinical Trial Assessing Continuous Glucose Monitoring (Cgm) Use with Standardized Education with or without a Family Behavioral Intervention Compared with Fingerstick Blood Glucose Monitoring in Very Young Children with Type 1 Diabetes. Diabetes care 44, 464-472 (2021).
91	Sherr, J. L. et al. Safety and Performance of the Omnipod Hybrid Closed-Loop System in Adults, Adolescents, and Children with Type 1 Diabetes over 5 Days under Free-Living Conditions. Diabetes Technol Ther 22, 174-184 (2020).
92	Slover, R. H. et al. Accuracy of a Fourth-Generation Continuous Glucose Monitoring System in Children and Adolescents with Type 1 Diabetes. Diabetes Technol Ther 20, 576-584 (2018).
93	Spaic, T. et al. Predictive Hyperglycemia and Hypoglycemia Minimization: In-Home Evaluation of Safety, Feasibility, and Efficacy in Overnight Glucose Control in Type 1 Diabetes. Diabetes Care 40, 359-366 (2017).
94	Tauschmann, M. et al. Closed-Loop Insulin Delivery in Suboptimally Controlled Type 1 Diabetes: A Multicentre, 12-Week Randomised Trial. The Lancet 392, 1321-1329 (2018).
95	Tauschmann, M. et al. Home Use of Day-and-Night Hybrid Closed-Loop Insulin Delivery in Very Young Children: A Multicenter, 3-Week, Randomized Trial. Diabetes Care 42, 594-600 (2019).
96	Thabit, H. et al. Use of Factory-Calibrated Real-Time Continuous Glucose Monitoring Improves Time in Target and Hba(1c) in a Multiethnic Cohort of Adolescents and Young Adults with Type 1 Diabetes: The Millennials Study. Diabetes Care 43, 2537-2543 (2020).
97	Van Name, M. A. et al. Long-Term Continuous Glucose Monitor Use in Very Young Children with Type 1 Diabetes: One-Year Results from the Sence Study. J Diabetes Sci Technol 17, 976-987 (2022).
98	Verbeeten, K. C. et al. Fear of Hypoglycemia in Children with Type 1 Diabetes and Their Parents: Effect of Pump Therapy and Continuous Glucose Monitoring with Option of Low Glucose Suspend in the Cgm Time Trial. Pediatr Diabetes 22, 288-293 (2021).
99	Wadwa, R. P., Laffel, L. M., Shah, V. N. & Garg, S. K. Accuracy of a Factory-Calibrated, Real-Time Continuous Glucose Monitoring System During 10 Days of Use in Youth and Adults with Diabetes. Diabetes Technol Ther 20, 395-402 (2018).
100	Ware, J. et al. Cambridge Hybrid Closed-Loop Algorithm in Children and Adolescents with Type 1 Diabetes: A Multicentre 6-Month Randomised Controlled Trial. Lancet Digit Health 4, e245-e255 (2022).
101	Ware, J. et al. Randomized Trial of Closed-Loop Control in Very Young Children with Type 1 Diabetes. N Engl J Med 386, 209-219 (2022).
102	Weinzimer, S. A. et al. A Comparison of Postprandial Glucose Control in the Medtronic Advanced Hybrid Closed-Loop System Versus 670g. Diabetes Technol Ther 24, 573-582 (2022).
103	Wheeler, B. J. et al. Improved Technology Satisfaction and Sleep Quality with Medtronic Minimed Advanced Hybrid Closed-Loop Delivery Compared to Predictive Low Glucose Suspend in People with Type 1 Diabetes in a Randomized Crossover Trial. Acta Diabetol 59, 31-37 (2022).
104	Yi, Q. et al. Comparison of Effectiveness of Continuous Subcutaneous Insulin Infusion with Daily Insulin Injection in a Chinese Population of Type I Diabetic Patients. Trop J Pharm Res 20, 1517-1522 (2021).
